# Supplementary material for: The tendency to dehumanize, group malleability beliefs, and perceived threat from migrants in Hungary
Source: Front Psychol. 2022 Nov 10;13:910848. doi: 10.3389/fpsyg.2022.910848 (PMC9685616; doi:10.3389/fpsyg.2022.910848)
Supplement: Supplementary file 1 [file Table_1.XLSX]

## Sheet: dehumanization_data
participant_id	consent	asszoc1	asszoc2	asszoc3	asszoc4	asszoc5	asszoc12_link	asszoc13_link	asszoc14_link	asszoc15_link	asszoc23_link	asszoc24_link	asszoc25_link	asszoc34_link	asszoc35_link	asszoc45_link	threat1	threat2	threat3	threat4	threat5	threat6	threat7	changeability1	changeability2	changeability3	changeability4	ascent_German	ascent_Danish	ascent_Romanian	ascent_USA	ascent_Bulgarian	ascent_Hungary	ascent_Turkish	ascent_Western_Hungarians	ascent_Hungarians_outside_the_border	ascent_Syrian	gender	age	level_of_education	place_of_residence	reversed_malleability_item_1	reversed_malleability_item_2	reversed_malleability_item_3	reversed_malleability_item_4	threat_mean	malleability_mean	dehumanization_mean
1	1	félelem	kosz	kultúrellentét	anarchia	válság	2	4	4	4	3	3	1	2	3	4	4	4	4	4	4	2	4	6	6	5	6	10	10	7	10	9	8	6	9	9	5	2	24	4	2	1	1	2	1	3.71429	5.75	8.66667
2	1	utlevel szandekos megsemmisitese	kovetelodzes	alkalmazkodas hianya	eleteros ferfiak	megalazott nok	3	3	3	3	3	3	3	3	3	2	5	4	4	5	5	5	5	6	4	4	4	11	10	5	11	7	9	6	10	10	2	2	34	5	4	1	3	3	3	4.71429	4.5	8.77778
3	1	terrorizmus	iszlám	csador	ingyenélő	erőszakos	4	4	4	4	4	4	4	4	4	4	5	5	5	5	5	5	5	6	6	6	6	10	10	6	10	8	9	5	9	9	3	1	41	3	1	1	1	1	1	5	6	8.44444
4	1	Háború	Arab	Illegális	Rendfennrartás	Polgár	3	2	3	2	1	1	3	2	3	4	3	2	2	3	2	2	2	5	4	3	4	11	11	7	10	9	10	9	10	10	9	1	19	4	2	2	3	4	3	2.28571	4	9.66667
5	1	szegény	munkanélküli	éhes	elkeseredett	szenvedő	4	4	4	4	4	4	4	4	4	4	2	1	2	1	1	1	1	2	1	1	2	11	11	11	11	11	11	11	11	11	11	2	23	5	4	5	6	6	5	1.28571	1.5	11
6	1	90%-a gazdasági bevándorló	Erőszak	Terror veszély	Iszlám vallás	Csaladom biztonságának veszélye	4	4	4	4	4	4	4	4	4	4	5	3	5	5	5	5	5	6	6	6	6	11	11	10	11	10	11	7	11	11	5	1	29	5	2	1	1	1	1	4.71429	6	10.3333
7	1	Betolakodók	Erőszak	Terror	Halál	Cigányok	4	4	4	3	4	4	4	4	4	4	5	5	5	5	5	4	5	5	3	5	5	11	11	3	5	5	9	3	11	10	4	1	37	3	4	2	4	2	2	4.85714	4.5	7.55556
8	1	agresszív	tiszteletlen	idegen	hozzállás	munkaundor	4	3	3	3	3	4	3	4	3	4	4	4	4	4	4	5	5	4	4	5	5	11	11	6	11	6	10	8	10	10	6	2	53	3	4	3	3	2	2	4.28571	4.5	9.22222
9	1	terrorista	arab	szegény	menekült	betelepülő	4	3	3	3	2	2	3	4	4	4	3	2	4	4	5	5	5	5	5	5	5	10	10	9	10	9	11	8	9	10	7	1	22	4	4	2	2	2	2	4	5	9.55556
10	1	Bevándorlás	Erőszak	Bűncselekmények	Fosztogatás	Menekülttábor	4	4	4	4	4	4	4	4	4	4	5	5	5	5	5	5	5	6	5	6	6	11	9	5	11	8	10	6	11	7	5	2	24	4	2	1	2	1	1	5	5.75	8.66667
11	1	idegen	csapat	külföldi	félelem	düh	4	4	4	4	4	4	4	4	4	4	5	2	5	3	5	5	5	6	5	4	4	11	11	11	11	11	11	10	11	11	10	2	35	5	2	1	2	3	3	4.28571	4.75	10.8889
12	1	Illegális határ átlépés.	Muszlim vallás	Engedetlenek	Erőszakossak	Bármi áron bejutni Európába.	4	4	4	4	4	4	3	3	3	3	5	2	5	5	5	5	5	6	6	6	6	8	10	8	6	7	11	6	9	11	7	1	55	3	1	1	1	1	1	4.57143	6	8.44444
13	1	Félelmetes	Kötekedő	Hazug	Idegen	Menekült	4	4	4	4	4	4	3	4	4	3	5	5	5	5	5	5	5	4	4	4	6	11	11	9	10	10	10	10	9	11	10	2	30	5	2	3	3	3	1	5	4.5	10.1111
14	1	semmittevők	gyávák	élhajhászok	embertelenek	csürhe banda	4	4	4	4	4	4	4	4	4	4	5	5	5	5	5	5	5	6	6	6	6	9	8	5	9	6	7	7	6	8	4	1	55	3	2	1	1	1	1	5	6	7.22222
15	1	eroszakos	tolvaj	modortalan	durva	piszkos	3	3	2	2	2	3	3	3	2	2	4	4	4	4	5	3	4	6	6	6	6	10	9	10	11	8	11	8	11	11	9	2	23	3	2	1	1	1	1	4	6	9.88889
16	1	terrorveszély	betelepítési kvóta	félelem	háború	atrocitások	4	4	4	4	4	4	4	4	4	4	5	4	5	4	5	5	5	6	5	5	5	11	11	5	10	9	10	7	11	11	3	2	45	5	1	1	2	2	2	4.71429	5.25	9.44444
17	1	hazugsággyár	menekült	szerencsétlenek	Orbán	Keleti pályaudvar	4	4	4	2	4	4	2	4	4	2	1	1	1	1	1	1	1	1	1	1	3	10	10	10	10	10	10	10	10	10	10	2	31	3	2	6	6	6	4	1	1.5	10
18	1	illegális	terror	adó felhasználás	mért pont nyugatra	összeférhetetlen kultúra	3	3	1	1	3	4	3	3	3	1	4	3	2	4	3	5	4	4	4	4	4	11	11	11	11	11	11	11	11	11	11	2	25	3	2	3	3	3	3	3.57143	4	11
19	1	Szerencsétlenek	Szolidaritás	Segítség	Együttérzés	Felelem	4	4	4	2	4	4	1	4	1	1	2	1	1	1	2	1	2	2	2	2	2	11	11	11	11	11	11	11	11	11	11	2	60	5	2	5	5	5	5	1.42857	2	11
20	1	Menekülès	Hàborù	Cèltalansàg	Remènyvesztetsèg	Kàosz	4	3	3	4	3	3	4	3	2	2	1	1	1	1	1	1	1	1	2	1	3	11	11	11	11	10	11	11	11	11	10	2	42	5	4	6	5	6	4	1	1.75	10.8889
21	1	Menekült	Sok ember	Keleti pályaudvar	Sok gyerek	Távoli kultúra	4	3	4	4	4	4	2	3	2	2	4	3	4	4	4	4	4	5	5	6	6	7	9	3	9	4	8	3	8	5	2	2	36	5	4	2	2	1	1	3.85714	5.5	6.22222
22	1	Illegális határátlépés	Kosz	Gyáva	Hazaáruló	Lázadó	1	4	4	4	1	1	1	4	3	4	5	1	3	5	4	5	4	5	4	4	5	10	11	5	9	8	6	6	7	6	4	2	25	4	2	2	3	3	2	3.85714	4.5	7.55556
23	1	erőszak	koszosak	követelnek	nem tartom el őket	menjenek ahonnan jöttek	4	4	4	4	4	4	4	4	4	4	4	1	1	4	5	4	5	4	6	4	6	11	11	11	11	11	11	11	11	11	11	1	52	3	4	3	1	3	1	3.42857	5	11
24	1	ingyenélő	koszos	követelődző	utazó	erőszakos	4	4	2	4	2	3	3	3	4	2	4	4	4	4	4	4	4	3	3	3	3	6	10	6	11	6	6	6	7	4	3	2	49	1	2	4	4	4	4	4	3	6.88889
25	1	Szegénység	Háború	Éhség	Bűnözés	Erőszak	2	3	3	3	3	3	4	3	3	4	1	1	4	1	5	5	5	5	5	4	5	10	11	9	9	10	10	7	10	10	8	1	39	1	2	2	2	3	2	3.14286	4.75	9.55556
26	1	vándorlás	határ	segély	kosz	háború	4	3	3	3	1	2	4	3	4	4	5	2	5	4	5	5	5	4	4	4	5	11	11	11	11	11	11	11	11	11	11	2	24	5	3	3	3	3	2	4.42857	4.25	11
27	1	menekült	hontalan	vannak jogaik	vándorlok	képtelenek	1	1	1	1	1	1	1	1	1	1	5	5	5	5	5	5	5	6	6	6	6	11	11	10	11	10	11	10	11	11	8	1	52	1	1	1	1	1	1	5	6	10.6667
28	1	Bevándorlók	Más faj	Pénz	Szegénység	Sajnálat	4	3	3	3	2	2	2	3	2	3	3	3	5	5	5	3	5	4	4	4	4	11	7	6	11	6	11	7	11	11	3	2	21	4	1	3	3	3	3	4.14286	4	9
29	1	bevándorló	terror	erőszak	idegen	nem	3	3	4	4	4	4	4	4	4	4	4	4	4	4	4	5	5	4	4	4	5	10	10	9	10	9	11	9	10	10	9	1	46	5	2	3	3	3	2	4.28571	4.25	9.77778
30	1	szegénység	agresszió	vallási megszállottság	nők elnyomása	vírus	3	1	1	1	3	4	4	4	1	1	2	4	3	2	4	5	5	4	3	3	4	11	11	11	11	11	11	10	11	11	10	2	32	5	4	3	4	4	3	3.57143	3.5	10.8889
31	1	Erőszak	Bűnözésï	Hazugság	Félelem	Káosz	4	4	4	4	4	4	4	4	4	4	4	3	5	5	5	5	5	4	4	5	5	6	6	7	5	8	8	5	8	9	5	2	52	1	1	3	3	2	2	4.57143	4.5	6.88889
32	1	menekült	szegényebb réteg	háborús övezet	kulturális különbségek	vallási különbségek	3	4	3	3	3	4	4	4	4	4	4	1	3	2	2	4	5	6	3	4	4	10	11	8	11	9	7	5	5	8	3	2	30	5	2	1	4	3	3	3	4.25	8.22222
33	1	másság	veszély	kiszolgáltatottság	félelem	otthontalanság	2	4	3	1	3	3	2	4	4	4	3	1	2	3	2	2	3	2	2	2	4	11	11	9	10	9	8	8	8	8	8	2	42	4	3	5	5	5	3	2.28571	2.5	9.11111
34	1	kosz	primitiv	eröszak	trojai faló	betegség	4	1	1	4	4	4	4	4	1	1	5	5	5	5	5	5	5	6	5	5	6	11	11	5	5	7	4	4	7	1	3	1	49	3	2	1	2	2	1	5	5.5	6.11111
35	1	vándorlás	kényszer	keresés	idegen	nehézség	2	4	2	2	4	2	4	2	3	3	2	2	3	4	3	3	3	2	2	1	3	11	11	10	10	11	10	9	10	10	9	2	51	5	2	5	5	6	4	2.85714	2	10.2222
36	1	félelem	kiszolgáltatottság	bizonytalanság	önvédelem	törvénytelen	4	4	3	3	3	3	3	4	3	3	5	4	5	5	5	5	5	6	6	6	4	11	6	4	4	6	8	4	10	8	2	2	20	1	2	1	1	1	3	4.85714	5.5	6.77778
37	1	muszlim	más kultura	idióták	tudatlan	igénytelen	4	4	4	4	4	4	4	4	4	4	5	5	5	5	5	5	5	6	6	6	6	8	9	6	9	6	7	6	4	7	3	1	58	1	2	1	1	1	1	5	6	6.88889
38	1	háború	süllyed	tenger	kerítés	orbán	4	4	4	4	4	1	4	1	1	4	3	1	2	1	1	1	1	1	1	1	1	11	11	11	11	11	11	11	11	11	11	2	38	5	4	6	6	6	6	1.42857	1	11
39	1	Káosz	Kosz	Félelem	Köktség	Harag	4	4	4	4	4	4	4	4	4	4	5	4	5	5	4	5	5	4	3	4	4	11	11	11	11	11	11	11	11	11	11	1	37	5	3	3	4	3	3	4.71429	3.75	11
40	1	FELLELEM	SZEGENYSSEG	FAJDALOM	NEMBISZTONSAG	EROSZAK	4	4	4	4	4	4	4	4	4	4	5	4	4	3	3	2	3	6	6	6	6	10	6	6	11	5	6	4	6	8	1	2	43	5	2	1	1	1	1	3.42857	6	6.88889
41	1	követelődző	Agressziv	Tiszteletlen	erőszakos	muzulmán	4	4	4	4	4	4	4	4	4	4	5	5	4	5	5	5	5	6	6	6	3	10	11	7	11	5	10	2	10	10	2	1	46	5	1	1	1	1	4	4.85714	5.25	8.44444
42	1	háború	pánik	probléma	kosz	káosz	4	4	1	4	3	1	4	1	3	1	4	2	4	2	4	4	4	4	6	4	6	6	6	1	11	2	11	1	11	8	1	2	35	3	1	3	1	3	1	3.42857	5	6.33333
43	1	arab	más kultúra	szegény	elkeseredett	idegen	4	2	3	4	1	1	4	4	1	3	1	1	2	3	3	4	4	4	5	4	4	11	11	10	11	11	11	11	11	11	11	2	43	5	1	3	2	3	3	2.57143	4.25	10.8889
44	1	Követelőzők	Élősködők	Jól öltözöttek, - nem szegények	Agresszívek	Falkában igen erősek	4	4	4	4	4	4	4	4	4	4	5	5	5	5	5	5	5	6	6	6	6	11	11	11	11	11	11	11	11	11	11	2	60	3	3	1	1	1	1	5	6	11
45	1	menekülés	külföld	bizonytalanság	vándorlás	politika	4	4	4	4	3	4	4	3	4	3	3	1	3	1	1	1	3	3	3	3	4	11	11	11	11	11	11	11	11	11	11	2	25	4	3	4	4	4	3	1.85714	3.25	11
46	1	tömeg	háború	iszlám	közel-kelet	bizonytalanság	4	2	3	4	3	3	4	4	4	3	1	1	4	4	3	1	4	3	2	2	2	11	11	11	11	11	11	11	11	11	11	2	19	4	3	4	5	5	5	2.57143	2.25	11
47	1	sajnálat	idedtjég	invázió	erőszak	tehetetlenség	2	2	2	3	3	4	4	4	4	4	5	3	4	3	5	3	5	6	6	5	6	11	11	8	10	8	10	7	11	11	9	2	43	5	1	1	1	2	1	4	5.75	9.66667
48	1	Üldözött	Menekült	Muszlim	Háború	Menekülés	4	2	4	2	2	4	4	2	2	4	3	2	2	2	2	2	3	3	3	3	4	11	11	11	11	11	11	11	11	11	11	2	55	5	1	4	4	4	3	2.28571	3.25	11
49	1	szerencsétlen	védtelen	éhes	szomorú	külföldi	1	1	1	1	4	4	1	4	1	1	2	1	1	1	1	1	1	1	1	1	1	11	11	11	11	11	11	11	11	11	11	1	24	4	4	6	6	6	6	1.14286	1	11
50	1	Borzasztó	megakadályozni	Európa elfoglalása	visszatoloncolni	csírájában elfolytani	4	4	4	4	4	4	4	4	4	4	4	4	5	5	3	5	5	3	4	6	6	11	11	10	10	9	10	8	10	10	8	2	59	5	3	4	3	1	1	4.42857	4.75	9.88889
51	1	Terrorizmus	Iszlam	ISIS	Bevandorlas	Menekult tabor	4	4	4	4	4	4	4	4	4	4	5	1	5	4	5	5	5	6	6	6	6	11	11	5	9	9	11	6	11	11	6	2	19	3	1	1	1	1	1	4.28571	6	9.33333
52	1	Menekült	hontalan	életéért küzdő	nem szívesen látott vendég	miért épp ide jön (?)	4	3	3	3	3	3	3	3	3	3	4	3	3	4	3	4	4	5	5	5	6	11	8	3	9	6	6	6	7	7	6	2	35	3	3	2	2	2	1	3.57143	5.25	7
53	1	menekülés	jobb élet	veszély	ismeretlen	bizonytalanság	4	4	4	4	1	3	3	4	4	4	1	1	1	1	1	1	1	3	3	3	3	11	11	11	11	11	11	11	11	11	11	2	30	4	3	4	4	4	4	1	3	11
54	1	Orbán Viktor	Merkel	Vallás	Bevándorlás	Határ	3	2	3	4	3	3	2	3	3	3	3	2	3	2	3	4	4	4	4	4	4	11	10	7	10	8	8	8	9	9	7	1	24	4	3	3	3	3	3	3	4	8.88889
55	1	fekete	élősködő	barbár	igénytelen	mocsok	3	3	4	4	4	4	4	4	4	4	5	5	5	5	5	5	5	6	6	6	6	11	9	9	10	10	11	9	11	11	4	1	50	1	1	1	1	1	1	5	6	10.1111
56	1	zavar	bűnözés	veszély	piszok	drága	3	4	4	4	4	3	3	2	3	3	4	3	4	4	4	4	4	2	5	4	6	10	10	10	10	8	9	8	9	9	8	2	59	3	3	5	2	3	1	3.85714	4.25	9.22222
57	1	Probléma	Fidesz	Szögesdrót	Menekülttábor	Politikai válság	4	3	3	4	4	1	3	1	4	2	2	1	2	2	4	5	5	6	4	6	6	11	11	11	11	11	11	11	11	11	11	1	23	3	4	1	3	1	1	3	5.5	11
58	1	Szerencsétlenek	Thermodinamika 2. Főtétele	Empátia	Kulturális különbségek	Félelem	4	3	3	3	2	1	1	3	2	4	1	1	1	2	1	2	2	4	4	2	5	11	11	11	11	11	11	11	11	11	11	1	30	5	3	3	3	5	2	1.42857	3.75	11
59	1	Aggodalom	Félelem	Kérdések	Düh	Empátia	4	3	3	2	3	2	2	2	2	1	4	2	4	3	5	5	5	5	5	4	4	10	11	11	10	11	11	9	11	11	9	2	31	5	4	2	2	3	3	4	4.5	10.5556
60	1	menekült	bevándorló	nyomor	iszlám	válság	3	4	2	4	3	2	2	2	4	2	1	1	1	1	1	1	3	1	1	1	1	11	11	10	11	10	10	11	11	11	11	1	22	4	3	6	6	6	6	1.28571	1	10.6667
61	1	szerencsetlen	kiszolgaltatott	gyerek	nők	segitség	4	4	4	4	4	4	4	1	4	4	1	1	1	1	1	1	1	1	1	1	3	11	11	11	11	11	8	9	10	11	8	2	42	5	4	6	6	6	4	1	1.5	10.3333
62	1	ismeretlen	idegen	más	veszélyes	traumatizált	4	3	3	4	2	3	4	2	2	4	3	3	4	4	2	1	4	3	2	2	5	11	11	11	11	11	11	11	11	11	11	2	23	5	2	4	5	5	2	3	3	11
63	1	anyád	kurvaanyád	kibaszott kurva	rohadékok	golyót nekik	4	4	4	4	4	4	4	4	4	4	5	5	5	5	5	5	5	6	6	6	6	10	6	4	6	2	10	3	7	6	2	1	29	4	3	1	1	1	1	5	6	6
64	1	Erőszak	Rablás	Gyilkosság	Nemi erőszak	Félelem	4	4	4	4	4	4	4	4	4	4	5	5	5	5	5	5	5	6	6	6	6	11	11	9	11	9	11	6	11	11	1	2	28	5	3	1	1	1	1	5	6	10
65	1	üldözött	háború	reménytelenség	hazátlanság	befogadás	3	4	3	4	4	3	4	4	3	4	2	1	1	2	2	1	2	2	1	1	3	11	11	11	11	11	11	11	11	11	11	2	60	5	2	5	6	6	4	1.57143	1.75	11
66	1	segítségre szoruló	menekült	uldözött	be és elfogadás	szerencsétlen	4	4	4	4	4	4	4	4	4	4	2	1	1	1	1	1	1	1	5	1	2	11	11	11	11	11	11	11	11	11	11	1	55	5	3	6	2	6	5	1.14286	2.25	11
67	1	Fekete	Terror	Veszély	Hontalan	Segély	1	1	3	3	4	4	4	3	4	4	4	2	3	5	2	5	5	6	6	6	6	7	9	6	9	8	9	8	8	8	6	2	22	4	2	1	1	1	1	3.71429	6	8
68	1	idegen	betolakodó	erőszak	agresszió	megfélemlítés	3	3	3	3	4	4	4	4	4	4	5	4	5	3	5	5	5	6	6	5	5	11	11	11	11	11	11	11	11	11	11	2	35	5	4	1	1	2	2	4.57143	5.5	11
69	1	betelepülő	pejoratív	ködösítés	megfélemlítés	elterelés	1	1	1	1	1	1	1	4	4	4	2	1	1	1	1	2	3	4	4	4	5	11	11	11	11	11	10	11	10	11	11	1	40	1	4	3	3	3	2	1.57143	4.25	10.7778
70	1	Otthontalan	Menekülő	Bizonytalan helyzet	Iszlám	Menekülttáborok	4	4	1	4	3	1	4	1	4	1	3	1	2	1	2	1	1	1	1	1	1	11	11	11	11	11	11	11	11	11	11	2	23	5	4	6	6	6	6	1.57143	1	11
71	1	BEVÁNDORLÓ	MENEKÜLT	GAZDASÁGI BEVÁNDORLÓ	IDEGEN	MÁS KULTÚRA,MÁS VALLÁS	4	4	4	4	2	4	4	4	4	4	4	3	3	3	3	3	4	4	3	3	4	11	11	10	10	9	9	7	10	9	6	2	59	3	3	3	4	4	3	3.28571	3.5	9.55556
72	1	Uszítás	Lázítás	Háború	Előítélet	Halál	4	4	4	4	4	4	4	4	4	4	2	1	1	4	2	1	2	3	3	3	3	11	11	11	11	9	10	8	10	10	8	2	40	5	3	4	4	4	4	1.85714	3	10.1111
73	1	szegény	háború	menekülés	család	kétségbeesés	4	4	4	4	4	4	4	4	4	4	5	3	3	5	3	3	3	4	6	5	4	9	9	6	9	7	9	7	8	7	5	2	33	1	2	3	1	2	3	3.57143	4.75	7.88889
74	1	Terrorista	más kultúra	félelem	horda	invázió	4	4	3	2	3	4	4	4	4	4	5	4	4	5	5	5	5	6	6	6	6	11	11	10	10	11	11	9	11	11	9	2	45	1	1	1	1	1	1	4.71429	6	10.5556
75	1	háború	menekülés	kisgyermek	kiszolgáltatott	agresszív	4	4	4	4	4	4	4	4	2	3	2	2	2	1	2	2	3	3	3	3	3	11	11	9	10	8	8	7	10	9	8	2	57	5	2	4	4	4	4	2	3	9.22222
76	1	Koszosak	Nem tisztelik a nőket	Nem érdekli őket a törvény	Káosz lesz ahova mennek	Szörnyő dolgok maradnak utánuk pl keleti	4	4	4	4	4	4	4	4	4	4	4	3	4	4	5	4	4	5	5	4	6	11	10	6	10	9	10	6	10	10	3	1	20	3	3	2	2	3	1	4	5	9.11111
77	1	félelem	politika	káosz	más kultúra	háború	4	4	4	4	4	4	4	4	4	4	5	3	4	3	3	5	5	4	4	4	4	11	11	8	11	8	11	9	10	8	6	2	50	5	2	3	3	3	3	4	4	9.66667
78	1	háború	erőszakos	muszlim	igénytelen	Merkel	2	3	1	2	3	3	2	1	3	3	1	1	3	3	4	5	5	4	2	4	5	11	11	11	7	11	11	9	11	11	9	1	21	5	4	3	5	3	2	3.14286	3.75	10.3333
79	1	agresszív	követelőző	hanyag,rendetlen	rendbontó	tiszteletlen	4	3	4	4	3	4	4	3	3	3	4	3	5	5	4	5	5	6	5	5	5	10	11	8	11	8	10	5	9	9	5	2	49	3	3	1	2	2	2	4.42857	5.25	9
80	1	Csavargók	Honfoglalók	Ingyenélők	Veszélyesek	Munkakerülők	4	4	4	4	4	4	4	4	4	4	5	5	5	5	5	5	5	6	6	6	6	11	10	10	9	8	11	9	9	9	4	1	53	3	2	1	1	1	1	5	6	9.55556
81	1	Előítélet	Menekülés	Nélkülözés	Ismeretlen	Félelem	1	1	4	4	4	4	4	2	2	4	4	3	3	4	2	2	2	4	3	2	4	11	11	11	11	11	11	11	11	11	11	2	32	5	2	3	4	5	3	2.85714	3.25	11
82	1	Kezelhetetlenség	Tömeg	Elkeseredés	Háború	Halál	4	3	4	4	2	2	2	3	2	4	5	2	5	2	4	3	5	3	1	6	6	10	10	10	10	10	10	10	10	10	10	2	29	5	2	4	6	1	1	3.71429	4	10
83	1	bevándorló	muszlim	arab	afrikai	menekült	4	3	3	3	4	3	4	4	4	4	4	5	4	5	5	5	4	6	6	6	5	11	11	9	11	9	8	7	11	8	6	2	52	5	1	1	1	1	2	4.57143	5.75	9.44444
84	1	Lusta	Ingyenélő	Követelőző	Agresszív	Tanulatlan bunkó	4	4	4	4	4	4	4	4	4	4	5	5	5	5	5	5	5	5	5	5	5	9	10	7	10	8	9	6	10	10	6	1	37	3	2	2	2	2	2	5	5	8.77778
85	1	fajgyűlölet	nemkívánatos	idegen	terrorista	arab	3	3	4	2	3	4	2	3	3	4	4	4	4	5	4	5	4	5	5	5	5	11	11	7	10	6	10	3	10	9	4	1	55	1	3	2	2	2	2	4.28571	5	8.55556
86	1	iszlám	intolerancia	kultúrális különbség	megélhetési kivándorlás	terrorizmus	4	4	2	4	3	1	2	2	3	2	4	2	3	2	4	3	4	5	3	4	5	11	11	11	11	11	11	11	11	11	11	1	55	3	2	2	4	3	2	3.14286	4.25	11
87	1	menekült	háború	Iszlám	szegénység	empátia	4	3	4	3	3	4	1	2	1	1	2	1	2	1	1	1	3	5	5	5	4	11	11	11	11	11	10	10	10	10	10	1	46	3	2	2	2	2	3	1.57143	4.75	10.5556
88	1	félelem	baj	segítség	rossz érzés	terrorizmus	3	3	4	4	3	3	4	1	4	4	5	5	5	5	5	5	5	6	6	6	6	11	11	11	11	11	11	11	8	9	11	2	48	5	3	1	1	1	1	5	6	10.4444
89	1	iszlám	fériak	erőszak	tömeg	zöldhatár	4	3	3	3	4	4	4	4	3	3	3	3	3	2	4	4	4	6	6	6	6	11	11	10	9	10	10	8	10	10	8	1	51	5	1	1	1	1	1	3.28571	6	9.88889
90	1	élősködők	eltérő társadalmi szokások	alkalmazkodási szándék hiánya	erőszakos, durva életmód	számunkra ismeretlen veszélyek okozása	4	4	4	4	4	4	4	4	4	4	5	5	5	5	5	5	5	5	4	5	4	10	10	5	10	7	8	6	8	7	6	1	49	5	2	2	3	2	3	5	4.5	7.88889
91	1	kiszolgáltatott	menekült	elkeseredett	éhes	dühös	4	4	4	4	4	4	4	2	3	2	1	1	1	1	1	2	1	4	4	3	3	10	10	9	10	9	9	9	9	9	9	1	50	5	3	3	3	4	4	1.14286	3.5	9.33333
92	1	Hábórú	Üldöztetés	Erőszak	Kilátástalanság	Probléma	4	4	4	4	2	2	4	3	4	4	5	4	4	5	4	5	4	6	6	6	6	11	11	9	11	9	9	6	10	11	5	2	40	5	1	1	1	1	1	4.42857	6	9.66667
93	1	iszlám	csalás	terror	kúltúrák közötti ellentét	együttérzés	4	4	4	2	4	4	1	4	1	1	5	1	5	2	2	5	5	4	4	5	5	9	10	6	9	6	10	8	10	10	7	1	59	5	3	3	3	2	2	3.57143	4.5	8.66667
94	1	szerencsétlen	hontalan	sajnálat	eltérő vallás	más kultúra	4	4	1	1	4	1	1	1	1	4	2	1	2	1	2	1	2	3	4	3	4	9	10	8	10	9	9	8	9	9	8	2	43	1	3	4	3	4	3	1.57143	3.5	9
95	1	menekül	fáradt	éhes	szerencsétlen	ember	3	3	3	2	3	3	2	3	2	2	2	1	1	1	1	1	1	2	2	2	2	11	11	11	11	11	9	11	11	11	11	1	54	5	3	5	5	5	5	1.14286	2	10.7778
96	1	Erőszak	Terror	Politika	Gazdasági veszély	Vallási fanatizmus	3	1	2	2	3	3	4	3	3	3	3	2	2	4	4	4	5	6	6	6	6	11	11	1	11	5	9	8	10	8	5	2	22	5	4	1	1	1	1	3.42857	6	8.22222
97	1	ingyenélő	bűnözés	erőszak	manipuláció	arab	3	1	2	4	4	1	3	2	4	1	4	4	4	5	5	4	5	6	5	5	5	6	11	5	10	5	11	8	11	11	5	1	27	5	4	1	2	2	2	4.42857	5.25	8.66667
98	1	leépülés	kosz	munkanélküliség	kulturális különbségek, konfliktusok	Amerika	4	4	3	4	2	3	1	3	4	4	5	4	5	5	5	5	5	5	4	5	6	11	11	9	10	8	11	6	10	10	7	2	29	5	2	2	3	2	1	4.85714	5	9.55556
99	1	külföldi	vándorlélek	menekül	más	miért	3	2	3	2	4	3	3	3	4	4	2	1	2	2	3	3	3	3	2	2	2	11	11	11	11	11	11	11	11	11	11	2	48	5	1	4	5	5	5	2.28571	2.25	11
100	1	Otthonát elhagyó	Újrakezdő	Nehéz sorsú	Veszélyeket hordozó	Kiszolgáltatott	4	4	4	4	4	3	3	4	3	3	2	3	4	4	3	4	5	5	4	3	4	11	11	11	11	11	11	11	11	11	11	2	31	4	2	2	3	4	3	3.57143	4	11
101	1	menekült	szíria	határsértés	éhezés	sátor	3	3	3	3	3	3	3	3	3	3	4	4	4	4	4	4	4	3	3	3	3	9	9	9	9	8	9	7	9	8	8	2	32	5	1	4	4	4	4	4	3	8.55556
102	1	menekülő	gyötrelmes út	veszély	élni akarás	lehetetlen helyzet	4	4	4	4	4	4	4	4	4	4	3	1	2	1	1	1	1	2	2	2	2	9	4	9	4	8	10	8	6	6	8	2	58	3	4	5	5	5	5	1.42857	2	7.11111
103	1	menekült	háború	bevándorló	idegen	otthontalan	4	4	4	4	2	2	4	4	3	4	1	1	1	1	1	1	1	1	2	2	3	11	11	11	11	11	11	11	11	11	11	2	30	5	3	6	5	5	4	1	2	11
104	1	muszlimok	Szíria	arabok	feketék	kendős nők	3	3	2	4	3	1	3	1	4	1	2	1	3	2	2	1	2	4	3	4	3	11	11	10	10	11	10	11	10	10	11	2	39	5	4	3	4	3	4	1.85714	3.5	10.4444
105	1	arab	Balkán	török	Németország	csapatban vonulás	2	2	3	3	2	3	4	4	3	3	2	3	3	3	2	4	3	5	5	4	5	11	11	11	11	11	11	11	11	11	11	2	32	5	1	2	2	3	2	2.85714	4.75	11
106	1	Vándorlás	Menekülés	Új élet	Idegen ország	Új munka	4	4	4	4	4	4	4	4	4	4	5	5	5	5	4	5	5	6	6	6	6	11	11	9	11	10	11	7	11	11	4	2	25	5	1	1	1	1	1	4.85714	6	10.2222
107	1	Robbantás	Brüsszel	Gyújtogatás	Menekültek	Tábor	4	2	3	3	3	4	3	4	4	4	4	5	5	3	4	5	4	5	5	3	4	7	6	1	10	6	9	3	10	11	1	2	21	1	2	2	2	4	3	4.28571	4.25	7
108	1	csőcselék	borzalom	kosz	mocsok	iszonyat	3	3	3	4	4	4	4	4	3	3	5	1	5	5	5	1	3	6	6	4	6	10	10	10	10	10	10	10	10	10	10	2	48	5	4	1	1	3	1	3.57143	5.5	10
109	1	veszély	terror	határ	rendőr	tűz	4	4	4	4	4	4	4	4	1	4	5	5	5	5	5	5	3	6	6	6	6	11	10	9	11	10	11	9	11	10	9	2	24	1	4	1	1	1	1	4.71429	6	10.2222
110	1	Menekült	Kataztrófa	Segítség	Sajnálat	Együttérzés	4	4	2	3	3	3	3	1	4	3	1	1	1	1	1	1	1	1	1	1	1	11	11	11	11	11	11	11	11	11	11	2	43	5	4	6	6	6	6	1	1	11
111	1	tömeg	sötét tekintet	népáradat	hajók	gyújtogatás	3	3	2	4	4	4	4	3	3	4	4	4	3	3	3	4	4	5	5	5	5	10	10	9	11	8	9	8	9	9	8	2	50	1	3	2	2	2	2	3.57143	5	9.22222
112	1	gazdasági bevándorlók	idegen kúltúra	szükségtelen	veszélyes	keményebbek	4	4	4	2	4	4	2	3	2	4	4	1	5	1	3	5	5	6	6	6	6	11	11	9	11	11	11	11	11	11	8	1	27	5	3	1	1	1	1	3.42857	6	10.7778
113	1	háború	menekülés	borzalom	pénz	szánalom	3	4	4	3	4	2	3	2	3	2	4	1	3	5	3	4	4	3	3	2	3	11	11	11	11	11	11	11	11	11	11	2	36	4	4	4	4	5	4	3.42857	2.75	11
114	1	bevándoró	félelmetes	koszos	vandálok	terrorista	4	4	4	4	4	4	4	4	4	4	5	4	5	4	5	5	5	6	6	6	6	9	8	10	10	8	10	6	9	9	6	2	42	1	1	1	1	1	1	4.71429	6	8.77778
115	1	Elesett	Haboru	Segitseg	Munkanelkuliseg	Integracio	4	4	4	4	4	4	4	4	4	4	1	1	1	1	1	1	1	1	1	1	1	11	11	11	11	11	11	11	11	11	11	2	27	5	2	6	6	6	6	1	1	11
116	1	népvándorlás	követelőzés	tolakodás	hódítás	erőszak	2	4	4	4	4	2	4	3	4	4	2	2	4	4	4	5	5	6	5	4	5	11	11	11	11	11	11	11	11	11	11	2	21	5	4	1	2	3	2	3.71429	5	11
117	1	Menjen haza ott csinálja a balhét.	Semmire kellök	A Nők hol vannak ???	Itt jogaik vannak de tenni érte semmit	Tróger népség	4	4	4	4	4	4	4	4	4	4	5	5	5	5	5	5	5	6	6	6	6	10	10	7	10	8	6	7	8	5	7	2	36	1	3	1	1	1	1	5	6	7.88889
118	1	menekült	háború	halál	tenger	politika	4	4	4	4	4	4	4	4	4	4	1	1	1	1	1	1	1	1	1	1	1	11	11	11	11	11	11	11	11	11	11	2	22	3	2	6	6	6	6	1	1	11
119	1	menekül	gyerekek	utazás	szegénység	háború	3	3	3	4	2	3	3	2	3	2	1	1	1	1	1	1	1	2	2	3	3	11	11	11	11	11	11	11	11	11	11	2	25	1	4	5	5	4	4	1	2.5	11
120	1	menekült	erőszak	primitívség	embersor	más kultúra	4	4	4	4	4	4	4	4	4	4	4	3	3	3	3	5	5	5	5	5	5	11	11	11	11	11	11	11	11	11	11	2	58	5	1	2	2	2	2	3.71429	5	11
121	1	Sajnálat	Segítség	Emberek	Háború	Tehetetlenség	3	4	4	3	4	4	4	4	4	2	1	1	1	1	1	1	1	3	3	1	3	11	11	11	11	11	11	11	11	11	11	2	40	3	2	4	4	6	4	1	2.5	11
122	1	erőszak	követelőzés	a helyi szokások semmibe vétele	beszivárgás	terrorizmus	4	4	4	4	4	4	4	4	4	4	5	5	5	5	5	5	5	6	6	6	6	10	10	2	10	3	5	2	8	7	1	2	48	3	1	1	1	1	1	5	6	6.33333
123	1	háború	gyerek	veszély	közbiztonság	politika	4	4	4	4	4	2	2	4	4	4	5	2	5	3	4	2	2	6	6	6	6	10	9	6	10	7	9	4	7	9	4	2	31	4	4	1	1	1	1	3.28571	6	7.88889
124	1	más	külföldi	menekülés	sajnálat	segítség	4	2	1	2	1	1	2	4	4	4	1	1	1	1	1	1	1	3	5	1	6	11	9	7	9	7	10	5	7	6	3	2	31	5	1	4	2	6	1	1	3.75	7.88889
125	1	bevándorlás	kormányzati intézkedések	hírek	nehéz helyzet	szegénység	4	3	4	4	3	2	1	1	1	1	3	1	1	2	2	2	2	3	3	3	3	10	10	8	9	7	8	7	8	8	7	2	35	3	2	4	4	4	4	1.85714	3	8.33333
126	1	Háború	Szíria	Orbán	Park	Keleti	4	2	1	1	1	1	1	3	3	4	2	1	1	2	1	1	1	1	1	1	1	11	11	11	11	11	11	11	11	11	11	1	23	3	3	6	6	6	6	1.28571	1	11
127	1	menekült	háború	számkivetettség	nélkülözés	remény	4	4	3	4	4	4	1	3	1	1	2	1	2	1	1	1	2	3	3	3	3	11	11	11	11	11	11	11	11	11	11	2	47	5	4	4	4	4	4	1.42857	3	11
128	1	szegénység	betegség	bűnözés	lustaság	félelem	4	3	3	3	2	2	4	4	4	3	4	3	4	4	3	4	5	4	4	4	4	9	11	9	9	9	9	8	9	9	9	2	57	5	3	3	3	3	3	3.85714	4	9.11111
129	1	veszély	terrorizmus	erőszak	gazdasági nehézség	félelem	4	4	4	4	4	4	4	4	4	4	4	4	5	5	5	5	5	6	6	6	6	11	11	11	11	11	11	11	11	11	11	2	58	5	2	1	1	1	1	4.71429	6	11
130	1	afrika	menekült	szegénység	elkeseredettség	nélkülözés	3	3	4	4	4	4	3	3	3	3	4	2	2	2	3	2	2	4	2	2	2	11	10	4	8	7	4	6	8	9	3	1	37	5	1	3	5	5	5	2.42857	2.5	7.44444
131	1	félelem	bizalmatlanság	idegen kultúra	integráció hiánya	invázió	4	4	4	4	4	4	4	4	4	4	5	3	5	3	4	5	5	5	5	6	6	11	11	7	9	10	8	9	9	9	9	2	58	5	1	2	2	1	1	4.28571	5.5	9.22222
132	1	Menekült	Polgárháború	Tétlenség	Bürokrácia	szavazatszerzés	4	4	3	1	1	1	1	4	4	4	1	1	1	1	1	1	1	2	4	2	3	11	11	11	11	11	11	11	11	11	11	1	35	5	3	5	3	5	4	1	2.75	11
133	1	nélkülözhetőek	erőszak	pénz	munkahely	háború	4	4	4	4	4	4	4	4	4	4	5	5	5	5	5	5	5	6	6	6	6	9	10	5	10	7	11	8	11	11	4	2	54	3	1	1	1	1	1	5	6	9.11111
134	1	szemét	káosz	erőszak	tábor	állat	4	4	4	4	4	4	3	3	3	3	5	3	4	4	4	5	5	5	5	5	5	11	10	3	2	6	11	2	4	11	1	1	54	5	2	2	2	2	2	4.28571	5	6.66667
135	1	Menekülés	Háború	Szegénység	Határátlépés	Menekülttábor	4	3	4	4	4	3	4	4	4	4	4	3	4	3	4	4	4	4	3	4	4	10	11	10	11	9	11	8	11	11	9	2	29	3	4	3	4	3	3	3.71429	3.75	10.2222
136	1	bevándorló	idegen	gyanakvás	más kultúra	beilleszkedés	4	4	4	3	4	4	3	4	4	3	3	3	3	2	1	1	5	2	2	2	2	11	11	11	11	11	11	11	11	11	11	2	37	5	4	5	5	5	5	2.57143	2	11
137	1	Bűncselekmény	Félelem	Betegség	Zavargás	Bizonytalanság	4	2	3	4	4	3	3	2	3	4	5	5	5	5	5	5	5	5	5	6	6	9	10	3	9	5	11	4	11	9	3	2	32	3	3	2	2	1	1	5	5.5	7.88889
138	1	üldöztetés	menekülés	kilátástalanság	félelem	segítség	4	4	4	4	4	4	4	4	4	4	2	2	1	1	2	3	4	5	1	1	1	11	11	11	11	11	11	11	11	11	11	1	34	5	3	2	6	6	6	2.14286	2	11
139	1	menekült	szíria	muszlim	veszély	arogancia	3	3	3	3	3	3	3	3	3	2	2	2	2	2	2	2	2	4	4	4	4	11	11	11	11	11	11	11	11	11	11	1	46	3	3	3	3	3	3	2	4	11
140	1	bevándorló	muszlim	férfi	átvert	követelőző	3	4	3	4	4	3	4	2	4	3	5	5	5	5	5	5	5	5	4	4	5	11	11	10	9	11	11	9	11	11	10	1	51	3	4	2	3	3	2	5	4.5	10.4444
141	1	idegen	muszlim	többnejűség	férfiuralom	erőszak	4	2	3	3	4	4	3	4	1	3	2	1	5	2	5	5	5	6	5	4	6	11	11	11	11	11	11	11	11	11	11	2	36	5	2	1	2	3	1	3.57143	5.25	11
142	1	menekült	agresszív	erőszak	szegénység	nyomorult	3	3	3	3	3	3	2	2	2	3	3	3	4	3	3	4	4	5	5	5	5	11	11	11	11	11	11	10	11	11	9	2	34	3	1	2	2	2	2	3.42857	5	10.8889
143	1	agresszív belpolitika	átverés	lufi	félelemkeltés	unióellenesség	4	4	4	4	4	3	3	3	3	4	1	1	1	1	1	1	1	2	2	1	1	11	11	11	11	11	1	11	11	11	11	1	56	5	1	5	5	6	6	1	1.5	9.88889
144	1	Otthonvesztett	Háború	Utazás	Kultúrális különbség	Életben maradás	4	3	1	2	4	1	3	2	4	1	2	1	2	1	1	1	1	4	4	2	5	10	10	10	10	10	10	9	10	10	9	2	20	5	4	3	3	5	2	1.28571	3.75	9.88889
145	1	betelepültek	---	---	---	---	4	4	4	4	4	4	4	4	4	4	5	5	5	5	5	5	5	6	6	6	6	11	4	1	7	8	1	6	1	8	4	1	34	3	1	1	1	1	1	5	6	5.22222
146	1	szerencsétlen	üldözött	politikai szlogen	átvert	fidesz	4	1	4	1	1	4	1	3	4	4	1	1	1	1	1	2	3	3	2	2	3	11	11	11	11	11	11	11	11	11	11	2	47	5	1	4	5	5	4	1.42857	2.5	11
147	1	undor	megvetés	hányinger	harag	büdösek	4	4	4	4	4	4	4	4	4	4	5	5	5	5	5	1	5	6	6	6	6	11	6	1	1	2	11	1	11	11	3	1	41	4	1	1	1	1	1	4.42857	6	6.11111
148	1	iszlám, arab	agresszív	nem akar dolgozni	buta	műveletlen	4	4	4	4	3	3	3	2	2	2	5	2	5	3	5	5	5	6	6	6	6	11	11	6	11	8	11	9	10	11	4	1	32	3	2	1	1	1	1	4.28571	6	9.77778
149	1	Szíria	háború	vándorlás	kormány	Brüsszel	4	3	1	2	3	1	1	2	2	3	1	1	1	1	1	1	2	3	3	3	4	11	11	11	11	11	10	11	11	11	11	1	35	5	4	4	4	4	3	1.14286	3.25	10.8889
150	1	menekültek	szegénység	háború	terroristák	erőszak	3	3	2	3	3	2	2	3	2	4	5	5	5	5	5	4	5	3	4	2	4	6	8	6	7	6	7	6	8	7	5	1	33	3	1	4	3	5	3	4.85714	3.25	6.77778
151	1	idegen	félelmetkeltő	agresszív	hálátlan	terorista	3	2	3	2	3	4	4	4	4	4	5	5	5	5	5	1	5	6	6	6	6	11	10	8	10	9	11	8	10	10	6	2	40	5	1	1	1	1	1	4.42857	6	9.66667
152	1	reménytelenség	szegénység	elnyomás	zsarnokság	remény	3	3	3	3	3	3	3	4	3	3	1	1	1	1	1	1	1	1	1	1	1	11	11	11	11	11	11	11	11	11	11	1	38	3	4	6	6	6	6	1	1	11
153	1	arab	afrikai	cigány	rendzavarás	terror	3	2	3	4	2	4	3	4	4	4	5	5	5	5	5	5	5	6	5	6	6	10	10	8	10	9	10	8	8	9	6	1	49	5	3	1	2	1	1	5	5.75	9.11111
154	1	nem tudnak beileszkedni	tönkre teszik Európát	sok köztük a terrorista	megerőszakolják a nőket	nagy része bűnöző	4	4	4	4	4	4	4	4	4	4	5	5	5	5	5	5	5	6	6	6	6	11	11	3	11	4	6	2	8	3	1	1	39	5	1	1	1	1	1	5	6	6.55556
155	1	Szomorúság	Sajnálat	Segítség	Kirekesztés	Halál	2	2	2	2	2	2	2	2	2	2	3	3	3	3	3	3	3	4	4	4	4	6	6	6	6	6	6	6	6	6	6	1	29	5	1	3	3	3	3	3	4	6
156	1	Fidesz	Nincs is ilyen szó	menekült	bomba	kerítés	4	4	1	4	1	1	1	1	4	1	1	1	2	1	2	1	2	2	2	2	2	11	11	11	11	11	11	11	11	11	11	1	33	5	2	5	5	5	5	1.42857	2	11
157	1	Háború	menekülés	nélkülözés	tábor	veszély	4	4	4	4	4	4	4	4	4	4	3	1	3	1	1	3	1	1	6	2	1	11	10	4	9	3	6	7	6	5	5	1	58	1	4	6	1	5	6	1.85714	2.5	6.77778
158	1	Külföldi államplgárok bevándorlása hazánkb	Migráció	Gazdasági okok biatt bevándorlás	Háborús helyzet miatt bevándorlás hazánbka	Terrorhelyzet	4	4	4	4	4	4	4	4	4	4	5	5	5	5	3	3	4	3	3	3	3	10	11	11	11	11	11	11	11	11	10	1	29	5	1	4	4	4	4	4.28571	3	10.8889
159	1	black man	new york	chicago	london	párizs	4	4	4	4	4	4	4	4	4	4	2	2	2	4	3	4	4	5	5	5	5	8	10	2	11	4	1	3	9	11	1	1	28	5	4	2	2	2	2	3	5	6.55556
160	1	túlnépesedés	vallás	kultúra	bevándorlás	háború	2	2	4	4	4	2	4	2	4	4	2	2	3	2	2	3	3	4	4	4	4	10	10	6	10	6	1	6	1	1	4	1	34	1	3	3	3	3	3	2.42857	4	5.66667
161	1	Tolakodó	Agresszív	Primitív	idegen	élősködő	4	3	2	4	3	2	3	2	3	2	5	4	4	5	3	5	5	5	4	6	6	11	11	11	11	11	11	11	11	1	11	1	39	5	3	2	3	1	1	4.42857	5.25	9.88889
162	1	háború	éhezés	nyomor	menekülés	erőszak	4	3	4	4	4	4	4	4	2	2	4	3	3	5	3	4	4	6	4	6	4	11	11	11	11	11	10	8	11	9	8	2	57	5	2	1	3	1	3	3.71429	5	10.3333
163	1	bűnözés	veszély	idegen	elesett	otthon	4	3	2	2	3	2	2	2	3	3	4	5	5	5	5	5	5	4	4	4	4	11	11	11	11	11	11	11	11	11	11	1	37	5	1	3	3	3	3	4.85714	4	11
164	1	szar	Orbán	Viktor	hülye ország	hazudik	4	3	3	3	4	3	4	3	4	3	4	2	3	3	3	2	2	5	4	4	4	11	11	6	11	6	6	7	9	8	7	1	55	3	4	2	3	3	3	2.71429	4.25	8.33333
165	1	betegség	veszély	terrortámadás	szegénység	félelem	4	4	4	4	4	4	4	4	4	4	5	5	5	5	5	5	5	6	6	6	6	11	11	8	11	8	10	9	10	9	6	2	34	1	1	1	1	1	1	5	6	9.66667
166	1	menekült	menekülttábor	embercsempészet	terrorizmus	háború	4	3	3	4	3	2	4	2	3	3	1	1	3	1	1	4	4	4	4	4	4	11	11	10	11	11	10	10	10	10	10	2	25	5	1	3	3	3	3	2.14286	4	10.4444
167	1	menekültek	bevándorlók	erőszak	idegenek	más kultúra	4	3	4	4	4	4	4	3	3	4	4	1	4	2	1	5	5	5	6	6	6	11	11	11	11	11	11	11	11	11	11	2	56	5	2	2	1	1	1	3.14286	5.75	11
168	1	tömeg	bűnözés	erkölcstelenség	követelőzés	a Női-nem semmibevétele	4	4	4	4	4	4	4	4	4	4	5	5	5	5	5	5	5	6	6	6	6	11	11	6	11	7	11	6	11	9	2	1	49	3	2	1	1	1	1	5	6	9.22222
169	1	menekült	éhezés	háború	nyomor	bizonytalanság	4	4	4	4	4	4	4	4	4	4	2	1	1	1	1	1	1	1	2	2	2	11	10	8	10	7	8	6	8	8	8	1	59	5	1	6	5	5	5	1.14286	1.75	8.44444
170	1	Agresszió	Erőszak	Ingyenélők	Hontalanok	Betegség hordozók-terjesztők	4	1	3	3	2	3	2	2	2	2	4	4	4	4	4	4	4	6	6	6	6	11	9	8	9	7	9	6	11	11	6	2	45	1	1	1	1	1	1	4	6	9
171	1	más vallás	rendetlenség	lustaság	női nem tiszteletlenségi	eltérő életviteli szabályok	3	3	3	3	3	3	3	3	3	4	3	3	4	4	4	4	5	4	4	3	4	10	10	9	11	8	7	6	8	8	4	2	59	1	4	3	3	4	3	3.85714	3.75	8.55556
172	1	szír	arab	más kultúra	erőszak	vallási fanatizmus	4	4	4	4	4	4	4	4	4	4	4	5	5	5	5	4	4	5	5	5	5	10	11	8	9	9	9	8	9	10	6	1	32	5	3	2	2	2	2	4.57143	5	9.22222
173	1	intolerancia	negatív kampány	Bicske	kirekesztés	rosszindulat	4	3	4	3	4	4	4	3	3	4	1	1	1	1	1	1	2	1	1	1	4	11	11	11	11	11	11	11	11	11	11	1	44	3	4	6	6	6	3	1.14286	1.75	11
174	1	félelem	ISIS	menekülés	TERROR	borzalom	4	4	4	3	3	4	4	3	3	4	4	3	4	4	5	5	5	5	5	4	6	11	10	5	9	8	10	8	9	10	7	2	55	1	3	2	2	3	1	4.28571	5	8.88889
175	1	külföldi	népvándorlás	menekült	megélhetés	hisztériakeltés	2	2	2	1	3	3	2	3	3	2	2	2	2	1	2	2	2	3	3	3	3	11	11	11	11	11	11	11	11	11	11	1	26	5	1	4	4	4	4	1.85714	3	11
176	1	idegengyűlölet	kosz	erőszak	vallás	csűrhe	3	3	3	3	3	1	3	3	3	1	4	1	4	4	4	4	4	6	6	6	6	10	10	7	10	6	9	3	5	6	1	2	36	5	3	1	1	1	1	3.57143	6	7.33333
177	1	Rendbontás	Követelőzés	Szemetelés	Károkozás	Ellenkezés a helyi törvényekkel	4	4	4	4	4	4	4	4	4	3	5	4	5	5	5	5	5	6	6	6	6	11	11	8	10	8	11	8	10	11	8	1	55	5	3	1	1	1	1	4.85714	6	9.77778
178	1	menekült	szerencsétlen	sajnálat	együttérzés	háború	4	4	4	4	4	4	4	4	4	4	3	1	1	1	1	1	1	2	1	1	1	11	11	6	11	9	6	7	7	11	7	1	56	5	3	5	6	6	6	1.28571	1.25	8.77778
179	1	Szíria	Iszlám Állam	illegális határátlépés	embercsempészek	Angela Merkell	4	4	3	4	3	3	3	4	3	3	4	2	4	3	4	5	5	5	5	5	6	8	11	9	11	9	11	8	11	11	8	1	39	5	2	2	2	2	1	3.85714	5.25	9.88889
180	1	Cigányok	Büdös	Munka	Robbantás	Keleti PU	4	1	2	4	4	4	4	2	1	3	5	5	5	3	5	5	5	3	3	3	3	11	11	11	11	11	11	11	1	11	10	1	26	5	2	4	4	4	4	4.71429	3	9.88889
181	1	Félelem	Sajnálat	Terror	Embertelenség	Felháborodottság	3	3	2	2	3	3	2	3	3	3	4	3	4	4	4	3	3	5	4	4	4	11	11	5	11	8	9	5	8	8	3	2	23	5	1	2	3	3	3	3.57143	4.25	8.44444
182	1	probléma	erőszak	betegség	félelem	bizonytalanság	4	4	4	4	4	4	4	4	4	4	5	5	5	5	5	5	5	6	4	5	6	11	11	11	11	11	11	11	11	11	11	2	36	5	3	1	3	2	1	5	5.25	11
183	1	Menekülés	Nélkülözés	Üldöztetés	Elnyomás	Sajnálat	4	4	4	4	4	4	4	4	4	4	1	1	1	1	1	1	1	4	4	6	6	11	11	11	11	11	11	11	11	11	11	1	46	5	2	3	3	1	1	1	5	11
184	1	Hazaáruló	Erőszaktevő	Terrorista	Gyáva	Állat	3	3	4	2	3	2	4	2	3	2	5	5	5	5	5	5	5	5	5	6	6	10	8	1	9	2	10	1	9	8	1	1	29	3	2	2	2	1	1	5	5.5	6.44444
185	1	sáska	élősködő	gazdasági bevándorló	munkakerülő	probléma	4	4	4	4	4	4	4	4	4	4	5	5	5	5	5	5	5	3	3	3	4	10	11	10	10	11	11	9	11	11	7	1	30	5	1	4	4	4	3	5	3.25	10.4444
186	1	Bevándorló	Menekült	Szegény	Háborús zóna	Gazdasági elvándorlás	1	1	1	3	3	4	3	4	4	3	3	1	1	1	1	1	1	1	1	1	1	11	11	11	11	11	11	11	11	11	11	1	28	5	2	6	6	6	6	1.28571	1	11
187	1	szegény	nyomor	politika	önzés	vallás	4	4	3	3	3	3	3	4	3	4	4	3	3	2	4	4	4	4	4	4	4	11	11	10	10	10	10	10	10	10	10	1	59	5	1	3	3	3	3	3.42857	4	10.2222
188	1	bevándorlás	illegális	menekült	háború	félelem	3	4	4	2	4	2	1	3	4	4	3	3	4	4	4	3	2	4	4	4	4	11	11	11	11	11	11	11	11	11	11	2	26	3	1	3	3	3	3	3.28571	4	11
189	1	ingyenélő	muzolmán	fasszopók	állatok	cigányok	1	4	1	4	4	4	4	1	4	4	5	5	5	5	5	1	5	6	6	6	6	11	11	1	11	11	6	6	6	6	1	1	30	3	1	1	1	1	1	4.42857	6	7.66667
190	1	Bevándorló	Multikulti	Erőszak	Iszlám	Veszély	3	2	3	4	4	1	3	4	4	4	5	5	3	5	5	5	5	6	4	5	5	11	11	11	11	11	11	11	7	7	11	2	31	4	4	1	3	2	2	4.71429	5	10.1111
191	1	x	x	x	x	x	4	4	4	4	4	4	4	4	4	4	3	3	3	3	3	3	3	4	4	4	4	11	11	10	11	11	11	6	11	11	6	1	46	5	1	3	3	3	3	3	4	10.3333
192	1	Háború	Menekültek	Hazaszeretet	Politika	Halál	4	1	3	3	1	3	3	2	3	3	5	5	5	5	5	5	5	6	5	6	6	11	11	11	11	11	11	11	11	11	11	1	40	3	1	1	2	1	1	5	5.75	11
193	1	emberség	megértés	Migszol Szeged	szégyen	kormánypropaganda	4	4	1	1	4	1	1	1	1	4	2	1	1	1	1	1	1	1	1	1	3	11	11	11	11	11	11	11	11	11	11	2	36	5	2	6	6	6	4	1.14286	1.5	11
194	1	illegális határátlépő	beözönlő néptömeg	megélhetési betolakotó	félelem	EU-ellenesség	4	4	4	3	3	4	4	4	4	4	5	5	5	5	5	5	5	6	6	6	6	11	11	1	6	9	10	4	11	11	1	1	49	5	1	1	1	1	1	5	6	8.22222
195	1	bevándorlás	rászorulás	tolerancia	segítségnyújtás	kiszolgáltatottság	3	4	4	3	3	3	3	3	3	4	3	2	2	1	3	2	3	5	5	4	6	9	9	9	9	9	9	9	9	9	9	1	27	5	2	2	2	3	1	2.28571	5	9
196	1	muzulmán	arab	manipuláció	bénázás	hülye vezetők	4	1	2	1	1	1	1	3	3	4	3	2	3	2	4	3	4	4	4	4	4	8	9	6	8	6	8	6	8	8	4	1	39	5	3	3	3	3	3	3	4	7.44444
197	1	élősködés	barárság	igénytelenség	tömeg	felfordulás	4	4	4	4	4	4	4	4	4	4	5	5	5	4	5	4	5	6	6	6	6	11	11	8	10	9	7	10	11	8	9	2	22	5	3	1	1	1	1	4.71429	6	9.44444
198	1	idegen	kultúra	akaratosság	alkalmazkodás	helyfoglalás	4	4	2	4	3	4	2	2	4	1	5	2	3	4	3	5	4	6	4	5	4	9	8	6	8	8	8	6	7	9	4	2	60	5	1	1	3	2	3	3.71429	4.75	7.66667
199	1	szír	nők elleni erőszak	terror	háború	pénz	4	2	3	2	3	3	3	3	4	4	3	2	2	2	3	3	3	4	4	4	4	10	10	8	9	9	10	9	9	10	8	1	32	3	3	3	3	3	3	2.57143	4	9.33333
200	1	menekülés	bevonulás	honfoglalás	áttelepülés	nyomorúság	3	3	4	4	4	3	3	4	3	3	4	2	4	3	4	5	5	5	4	4	5	10	10	8	10	9	9	8	9	10	8	1	46	5	4	2	3	3	2	3.85714	4.5	9.22222
201	1	kendő	sok	színes	ismeretlen	félnek	1	2	2	1	3	3	3	1	1	2	4	1	2	2	2	2	2	4	4	4	4	11	11	11	11	11	11	11	11	11	11	2	22	4	1	3	3	3	3	2.14286	4	11
202	1	muszlim	háború	hajózás	afgánok	Afrika	2	2	4	3	3	3	3	1	2	1	4	2	3	2	1	2	3	4	4	4	4	11	11	11	11	11	11	11	11	11	11	1	24	3	4	3	3	3	3	2.42857	4	11
203	1	Arab	Terrorista	Kuszkusz	Dzsihad	Isis	4	4	4	3	2	4	4	2	2	4	5	4	5	4	5	5	5	4	4	5	6	11	10	10	9	10	10	3	8	11	4	1	37	4	3	3	3	2	1	4.71429	4.75	9.11111
204	1	Bevándorló	Betolakodó	Hívatlan	Erőszak	Kitelepítés	4	4	4	4	4	4	4	4	4	4	5	5	5	5	5	3	5	4	4	4	4	11	11	9	11	9	9	8	11	9	5	1	39	1	1	3	3	3	3	4.71429	4	9.77778
205	1	Zürzavar	káosz	tiltakozás	félelem	kényszer váltózás	4	4	4	4	4	4	4	4	4	4	5	5	5	5	5	5	5	6	6	6	6	11	11	11	11	11	11	11	11	11	11	2	33	1	2	1	1	1	1	5	6	11
206	1	igénytelen	tudatlan	fanatikus	más kultura	más szokás	2	2	4	4	4	3	3	4	4	4	5	5	5	5	4	5	5	6	5	5	6	9	6	3	7	6	7	5	7	6	5	1	41	3	1	1	2	2	1	4.85714	5.5	6.22222
207	1	Kosz	Kiabálás	Tömeg	Igénytelenség	Követelőzés	4	4	4	4	4	4	4	4	4	4	5	4	4	4	5	2	4	6	6	6	6	11	9	8	8	9	9	6	10	8	5	1	37	3	2	1	1	1	1	4	6	8.66667
208	1	Bűnözés	vallási fanatizmus	teljesen eltérő kultúra	0	0	4	4	1	1	4	4	4	4	4	1	5	5	4	5	4	3	5	4	4	4	5	9	10	5	11	10	11	6	11	11	3	1	51	5	1	3	3	3	2	4.42857	4.25	9.33333
209	1	iszlám	dzsihád	terror	menekülttábor	kerítés	3	3	2	2	4	3	1	1	1	4	5	4	4	3	4	5	5	5	5	4	4	10	9	6	10	7	9	8	8	11	7	1	34	5	3	2	2	3	3	4.28571	4.5	8.66667
210	1	vándorló	lakhelyét elhagyni kényszerülő	idegen	elesett	rászoruló	3	3	3	3	3	2	2	2	2	2	3	2	1	1	1	1	1	1	1	1	1	8	8	3	8	3	5	5	6	4	5	1	60	5	1	6	6	6	6	1.42857	1	5.55556
211	1	menekült	veszélyben az élete	háborús övezet	nők gyerekek	nincstelen	4	3	3	3	4	4	4	4	3	3	3	2	2	2	2	2	2	3	3	3	3	10	10	7	10	10	10	9	9	9	8	2	25	5	4	4	4	4	4	2.14286	3	9.33333
212	1	bevándorló	idegen	káosz	nehézség	kiszolgáltatottság	4	4	4	4	3	2	2	4	4	3	3	1	1	2	1	2	2	2	2	2	2	10	11	9	11	10	10	9	10	10	8	2	52	3	2	5	5	5	5	1.71429	2	10
213	1	Idegen	Veszély	Attrocitás	Ismeretlen	Más	4	4	4	4	4	4	4	4	4	4	3	3	3	3	3	3	3	4	4	4	4	8	7	2	8	7	8	3	8	5	5	1	35	1	4	3	3	3	3	3	4	6.22222
214	1	Betolakodók	Sáskahad	Kultúrálatnanok serege	Muszlin hadsereg	kezelhetetlen népség	4	4	4	4	4	4	4	4	4	4	5	2	4	5	5	4	5	6	6	6	6	11	11	6	11	7	9	6	7	7	5	1	60	3	1	1	1	1	1	4.28571	6	8.33333
215	1	Zűrzavar	Erőszak	Primitív	Megbízhatatlan	Élősködő	4	3	3	2	4	4	4	3	4	4	5	5	5	5	5	5	5	6	5	5	6	11	11	5	10	5	7	5	8	9	2	1	48	1	1	1	2	2	1	5	5.5	7.88889
216	1	bevándorlás	muszlin vallás	tömeg	agresszió	kultúrálatlanság	4	4	4	4	3	3	3	4	4	4	5	4	5	4	5	5	5	6	6	6	6	10	10	8	9	9	9	8	10	10	8	2	39	1	1	1	1	1	1	4.71429	6	9.22222
217	1	kultúra	vallás	viselkedés	agresszio	bizonytalanság	4	4	3	2	3	4	4	4	4	4	4	2	2	4	2	4	4	4	4	4	4	11	11	9	11	8	11	8	10	10	8	2	58	1	3	3	3	3	3	3.14286	4	9.88889
218	1	menekült	segítségre szoruló	megértést érdemlő	bátor	kilátástalan	4	3	3	3	4	3	3	3	3	3	1	1	1	1	1	1	1	2	2	2	3	11	9	6	10	7	8	6	9	7	5	2	60	5	2	5	5	5	4	1	2.25	8.11111
219	1	más identitás	muszlin szokások megtartása	zárt közösség megőrzése	saját akarat érvényesítése	jogai érvényesítése	4	3	3	3	4	4	4	3	3	3	5	4	4	5	5	5	5	6	6	6	6	11	11	5	10	6	9	8	7	10	8	1	52	5	2	1	1	1	1	4.71429	6	8.55556
220	1	Gazdasági bevándorló	Közterületen alvó emberek	Közterületen WCző emberek	beszólogatók	erőszakoskodók	4	4	3	4	4	3	4	4	4	4	5	5	5	5	5	3	5	6	4	6	4	11	11	10	11	10	11	11	11	11	11	1	27	5	3	1	3	1	3	4.71429	5	10.7778
221	1	agresszió	erőszak	félelem	gyilkosság	robbantás	4	4	4	4	4	4	4	4	4	4	5	4	5	5	5	5	5	6	6	6	6	11	11	6	11	8	11	7	11	10	7	2	53	1	1	1	1	1	1	4.85714	6	9.55556
222	1	menekült	éhezés	fázás	kiszolgáltatottság	szegénység	4	4	4	4	4	4	3	4	3	4	2	1	1	1	1	1	1	2	2	2	2	11	11	11	11	11	11	11	11	11	11	2	45	5	3	5	5	5	5	1.14286	2	11
223	1	terrorizmus	nemi erőszak	Európa vége	fenyegetettség érzése	nagyon rondák	3	4	4	2	3	3	3	4	2	2	4	3	5	5	5	5	5	6	5	5	6	11	11	10	10	11	11	6	11	11	5	2	38	5	4	1	2	2	1	4.57143	5.5	10.2222
224	1	Menekül	Vándorol	Hazátlan	Szegénység	Túlnépesedés	3	3	3	3	3	4	4	1	1	3	3	1	1	1	1	2	3	3	3	2	2	11	11	11	11	11	11	11	11	11	11	1	53	5	2	4	4	5	5	1.71429	2.5	11
225	1	rengeteg	kilátástalanág	felháborodás	félelem	elnyomás	4	2	4	4	1	4	4	3	2	3	3	2	4	5	5	5	5	6	6	6	6	10	11	4	10	6	9	7	10	9	3	2	25	5	2	1	1	1	1	4.14286	6	8.44444
226	1	veszélyes emberek	inkább maradnának otthon	nőket erőszakolnak meg	szemetelnek	nem ismerik kulturánkat	4	4	4	4	4	4	4	4	4	4	5	5	5	5	5	5	5	6	6	6	6	11	11	11	11	11	11	11	11	11	11	1	29	1	2	1	1	1	1	5	6	11
227	1	Sziria	Szegénység	Éhezés	Muszlim	Terrorizmus	3	3	4	4	4	1	1	1	1	3	3	1	2	1	1	2	2	3	3	3	3	9	9	9	9	9	9	9	9	9	9	2	43	5	2	4	4	4	4	1.71429	3	9
228	1	szerencsétlen	keleti	gyerek	halál	üldözés	2	4	4	4	1	1	2	3	4	4	5	2	2	1	3	2	3	4	6	3	4	11	11	10	11	11	7	11	11	11	11	1	45	5	2	3	1	4	3	2.57143	4.25	10.4444
229	1	félelem	nemi erőszak	kosz	sajátos kultúra	intolerancia	4	3	2	3	2	3	4	3	2	4	4	2	4	4	4	4	4	6	6	5	6	11	11	10	11	9	10	8	10	10	8	1	54	5	2	1	1	2	1	3.71429	5.75	10
230	1	szegény	menekült	tömeg	ázsia	idegen	3	3	2	2	4	3	4	2	2	3	3	2	3	4	4	3	4	5	5	4	5	11	11	10	11	10	11	10	11	11	9	1	23	5	4	2	2	3	2	3.28571	4.75	10.6667
231	1	iszlám	nöi elnyomás	tömeg	egyenjoguság	emberiesség	4	4	1	2	4	2	2	4	4	4	4	3	3	3	4	4	4	2	2	2	2	8	9	6	6	7	8	5	11	9	6	2	38	3	2	5	5	5	5	3.57143	2	7.66667
232	1	otthonat elhagyo, mashol letelepedo ember	bevandorlo	idegen	-	-	4	4	3	4	4	3	2	3	4	4	5	3	4	3	2	5	5	6	6	4	6	11	11	9	11	10	10	8	10	11	8	1	24	5	4	1	1	3	1	3.85714	5.5	10.1111
233	1	betolakodó	ingyenélő	rossz	koszos	idegesítő	4	4	4	4	4	4	4	4	4	4	5	5	5	5	5	2	3	6	6	6	6	11	9	6	11	6	6	6	9	9	6	2	24	3	1	1	1	1	1	4.28571	6	8.11111
234	1	félelem	agresszió	szemét	tömeg	buta	4	2	3	3	2	4	4	4	4	3	4	4	4	5	5	5	5	6	5	5	5	11	11	7	10	8	8	5	7	8	4	2	41	5	3	1	2	2	2	4.57143	5.25	8.33333
235	1	MENEKÜL	jobb élet	gyermekeinek jobb sors	jövedelem	terrorista	4	4	4	3	4	4	3	4	3	3	2	2	2	3	4	4	4	6	6	6	6	11	11	7	11	7	11	9	10	10	3	2	35	5	1	1	1	1	1	3	6	9.66667
236	1	Bevándorlók	Terroristák	Menekültek	Románok	Rablók	3	3	2	3	2	2	3	2	2	2	5	5	5	5	5	5	5	3	3	3	3	7	5	6	6	7	6	5	6	6	8	2	23	3	3	4	4	4	4	5	3	6
237	1	illegális bevándorló	néger	mocsok	erőszak	menekülttábor	3	3	3	4	2	2	4	4	3	4	4	2	4	4	5	4	4	6	6	5	6	11	11	9	10	9	10	10	10	10	9	1	28	5	1	1	1	2	1	3.85714	5.75	10
238	1	menekült	menekülő	gyerekek	munkavállalók	háború	4	4	3	4	4	3	4	3	4	1	2	1	2	1	2	1	2	4	3	1	2	11	11	11	11	11	11	11	11	11	11	1	21	5	3	3	4	6	5	1.57143	2.5	11
239	1	Ellenszenv	Nemi erőszak	Pofátlanság	Lopás	Higiiénia hiánya	4	4	4	4	4	4	4	4	4	4	5	5	5	5	5	5	5	6	6	6	6	10	6	1	8	5	6	4	5	8	1	1	43	3	3	1	1	1	1	5	6	5.88889
240	1	terrorizmus	iszlám szélsőségesek	ingyenélők	kosz	igénytelenség	4	3	2	2	3	2	2	4	4	4	5	3	5	4	5	4	5	5	4	4	6	11	11	6	6	7	8	8	9	9	6	2	35	5	2	2	3	3	1	4.42857	4.75	8.33333
241	1	menekült	--------------	----------------	-----------------	---------------	4	4	4	4	4	4	4	4	4	4	5	5	5	5	5	5	5	6	6	6	6	11	11	2	11	1	5	1	5	5	1	1	44	1	3	1	1	1	1	5	6	5.77778
242	1	-	-	-	-	-	2	2	2	2	2	2	2	2	2	2	4	2	3	4	4	4	3	6	6	6	6	11	11	11	11	11	11	11	11	11	11	1	32	5	2	1	1	1	1	3.42857	6	11
243	1	Orbán Viktor	Határzár	Kerités	Társadalmi kirekesztés	Társadalmi elfordulás	4	4	4	4	4	4	4	4	4	4	2	1	2	1	1	1	1	1	1	1	1	11	11	11	11	11	1	11	11	11	11	1	33	5	2	6	6	6	6	1.28571	1	9.88889
244	1	Menekülés	Háború	Dzsihád	Népvándorlás	Politika	3	3	4	4	4	2	4	3	4	4	4	3	3	4	2	4	4	5	5	5	5	11	11	10	11	11	11	11	11	11	11	2	35	5	1	2	2	2	2	3.42857	5	10.8889
245	1	probléma	minek	arab	sok	iszlám	4	4	4	4	4	4	4	4	4	4	4	4	5	5	5	5	5	6	6	6	6	11	11	11	11	11	11	11	11	11	11	1	44	1	4	1	1	1	1	4.71429	6	11
246	1	Erőszak	terrerizmus	Női nem leigázása, nem tisztelése	lusta dologtalan,	primitivség	4	4	4	4	4	4	4	4	4	4	5	4	5	5	4	5	5	6	6	6	6	8	10	7	9	8	11	7	11	9	4	2	59	3	4	1	1	1	1	4.71429	6	8.88889
247	1	iszlám	kosz	káosz	népáradat	erőszak	3	3	3	3	3	3	3	3	3	3	4	3	3	3	5	4	5	6	5	5	5	11	11	8	11	9	11	8	11	9	7	1	58	3	2	1	2	2	2	3.85714	5.25	9.88889
248	1	menekült	üldözött	kirekesztett	megélhetést kereső	befogadást igénylő	4	4	4	4	4	3	4	4	4	4	3	2	2	2	2	3	3	4	4	3	4	11	11	11	11	11	11	11	11	11	11	2	59	3	2	3	3	4	3	2.42857	3.75	11
249	1	hazátlan	segítségre szoruló	ártalmatlan	éhes	fáradt	4	3	3	3	4	3	3	3	3	4	2	2	2	1	2	1	2	2	2	2	2	11	11	11	11	11	11	11	11	11	11	2	59	1	1	5	5	5	5	1.71429	2	11
250	1	Háború	Botrány	Rablás	Erőszak	kissemizés	4	1	4	4	3	4	2	4	4	4	5	5	5	5	5	5	5	6	6	6	6	4	9	1	9	4	1	1	1	1	1	2	21	4	4	1	1	1	1	5	6	3.44444
251	1	követelőző	igénytelen	önző	erőszakos	irányított	1	4	4	4	1	1	1	4	4	4	5	5	5	5	5	5	5	5	5	5	5	11	11	11	11	11	11	11	11	11	11	2	56	5	1	2	2	2	2	5	5	11
252	1	KELET	ISZLÁM	FÉRFIAK	ERŐSZAK	KULTÚRA HANYATLÁS	4	2	2	2	3	3	3	4	2	4	3	1	2	1	2	3	2	3	3	5	6	10	10	9	10	8	10	8	9	10	7	1	23	5	1	4	4	2	1	2	4.25	9.33333
253	1	politika	bevándorlás	uszítás	európai unió	gyűlöletkeltés	3	4	3	4	3	1	3	2	4	2	2	1	1	1	1	1	1	1	1	1	1	11	11	11	11	11	11	11	11	11	11	2	22	5	3	6	6	6	6	1.14286	1	11
254	1	Bevándorló	betolakodó	önző	tapintatlan	gátlástalan	3	3	3	4	3	4	4	4	3	4	4	3	5	5	3	5	5	6	6	6	6	8	9	5	9	7	7	6	10	8	4	2	25	5	3	1	1	1	1	4.28571	6	7.66667
255	1	Tömeg	Kilátástalanság	Háború	Erőszak	Kosz	4	4	4	4	3	3	2	4	3	2	3	4	4	2	3	4	4	5	5	4	5	9	9	1	9	5	9	6	9	11	1	1	39	1	1	2	2	3	2	3.42857	4.75	7.55556
256	1	sajnálat	népvándorlás	jobb élet reménye	bevándorló	család	2	1	1	2	4	4	1	4	3	2	1	1	2	1	1	3	1	2	2	1	5	11	11	11	11	11	1	11	11	11	11	2	19	4	3	5	5	6	2	1.42857	2.5	9.88889
257	1	menekült	háború	szegénység	viszály	terror	4	2	4	3	3	4	4	3	3	3	3	1	2	2	3	3	2	4	2	2	3	11	11	11	11	11	11	11	11	11	11	1	32	1	1	3	5	5	4	2.28571	2.75	11
258	1	külföldről érkező	illegális bevándorló	határsértő	elesett	üldözött	3	3	3	3	3	3	3	3	3	3	4	2	4	4	3	4	4	3	3	3	3	10	10	10	11	9	10	9	10	9	8	1	50	5	3	4	4	4	4	3.57143	3	9.77778
259	1	undoritó	raszista	nő gyülölő	munka nélküli	koszos	4	4	4	4	4	3	4	4	4	4	4	4	4	4	5	5	5	4	4	5	5	9	8	3	10	7	5	2	5	8	3	1	59	3	4	3	3	2	2	4.42857	4.5	6.33333
260	1	Terrorista	Civilizálatlan	Ösztönlény	Erőszakos	Undorító	4	3	4	4	4	4	4	4	2	2	4	4	5	2	5	5	5	6	6	6	6	11	11	7	11	9	11	8	11	11	2	1	24	5	1	1	1	1	1	4.28571	6	10
261	1	Menekült	Bevándorló	Kitelepülő	Üldözött	Költöző	2	3	4	2	3	2	3	3	3	2	1	1	1	1	1	1	1	1	1	1	1	11	11	11	11	11	11	11	11	11	11	1	24	5	1	6	6	6	6	1	1	11
262	1	Segítség	Agresszió	Muszlim	Erőszak	Merkel	4	2	4	4	4	4	4	4	4	4	4	1	4	4	3	5	5	5	5	5	6	11	10	7	10	9	9	6	6	7	4	2	54	5	1	2	2	2	1	3.71429	5.25	8.33333
263	1	Keleti pályaudvar	Kilátástalanság	Információhiány	Rasszizmus	Félelem	2	2	2	2	4	4	4	4	4	4	1	1	1	1	1	2	2	5	5	3	6	11	11	9	11	10	11	10	11	11	9	2	25	3	1	2	2	4	1	1.28571	4.75	10.5556
264	1	Bűnözés	Terrorizmus	Erőszak	Igénytelenség	utálat	2	4	1	4	4	1	4	1	3	4	5	1	5	4	4	3	4	6	4	6	3	10	11	8	11	9	11	10	10	9	8	1	37	1	2	1	3	1	4	3.71429	4.75	9.88889
265	1	Bevándorló	Terrorista	Média	Arab	Háború	3	3	4	4	3	2	4	1	4	4	4	2	5	3	4	4	4	6	6	6	6	11	11	6	7	8	8	5	9	6	4	1	22	4	2	1	1	1	1	3.71429	6	7.88889
266	1	menekült	gazdasági bevándorló	mohamedán	terrorista	átmeneti tábor	2	3	2	3	2	2	3	3	3	3	2	2	2	2	1	1	3	2	2	2	2	11	11	10	9	10	10	10	9	10	10	1	52	3	2	5	5	5	5	1.85714	2	10
267	1	Agreszio	Szemetelés	Erőszak	Sajnálat	Döbbenet	4	4	3	4	3	3	3	3	3	3	4	2	5	2	2	4	5	2	2	2	4	11	11	11	11	10	11	10	11	11	10	1	43	1	1	5	5	5	3	3.42857	2.5	10.7778
268	1	kihavás	minaret Kecskeméten	izgalmas új ízek	osztálytárs	nyelvi sokféleség	3	2	4	3	2	3	2	3	4	4	2	1	1	1	2	1	2	3	2	1	2	10	11	8	10	8	8	8	9	8	9	1	42	5	2	4	5	6	5	1.42857	2	8.88889
269	1	Áttelepülő	Muszlim	Bűnöző	Politikai alkalmazás	Fehérember ellenesség	4	4	4	4	4	4	4	4	4	4	1	1	1	5	5	5	5	3	3	3	3	11	11	10	10	10	10	10	10	10	10	1	59	3	2	4	4	4	4	3.28571	3	10.2222
270	1	háború	szíria	tömeg	konfliktusok	Orbán	4	4	4	4	4	4	1	1	3	4	1	1	1	1	1	1	2	2	1	1	1	11	11	11	11	11	11	11	11	11	11	1	42	5	4	5	6	6	6	1.14286	1.25	11
271	1	bevándorló	terror	koszos	muzulmán	veszély	3	3	4	4	1	4	4	3	1	4	5	4	4	5	5	5	5	5	5	5	5	11	11	11	11	11	11	11	11	11	11	1	37	5	3	2	2	2	2	4.71429	5	11
272	1	muszlim	terrorista	robbantás	erőszak	munka kerülés	3	3	3	2	4	4	3	4	3	4	4	3	5	5	5	5	5	4	5	5	5	9	10	5	8	6	10	7	7	8	5	1	59	1	2	3	2	2	2	4.57143	4.75	7.77778
273	1	Terrorizmus	Meg lett szervezve	Gyanusan sok pénzük van	Veszély	Sokan vannak	3	2	4	4	4	4	4	3	2	4	5	2	5	5	5	5	5	4	4	4	1	11	11	11	11	11	11	11	11	11	11	1	35	3	4	3	3	3	6	4.57143	3.25	11
274	1	halál	háború	gyerekek	áldozat	terror	4	3	4	4	1	4	3	4	3	3	4	3	4	4	4	4	4	5	5	5	5	11	9	4	9	6	8	3	6	8	3	2	43	5	2	2	2	2	2	3.85714	5	7.11111
275	1	remény	üldözöttség	vallásháború	sokszínűség	létfentartás	2	2	2	4	3	2	3	2	2	2	3	2	1	1	1	1	1	5	3	3	3	11	11	11	11	11	11	11	11	11	11	1	37	1	2	2	4	4	4	1.42857	3.5	11
276	1	nemkívánatos	terrorista	arab	menjen haza	akár a cigány	4	4	4	4	4	4	4	4	4	4	3	2	1	2	3	4	5	4	3	2	1	10	9	2	10	5	9	2	11	10	1	1	52	1	2	3	4	5	6	2.85714	2.5	7.55556
277	1	Mások	Menekültek	Haza elhagyók	Nem harcolnak magukért	Elmenekültek	3	3	3	3	3	3	3	3	3	3	5	5	5	5	5	5	5	6	6	6	6	11	11	5	9	5	8	4	8	8	3	2	39	3	3	1	1	1	1	5	6	7.66667
278	1	bevándorló	konfliktus	beilleszkedés	zavargás	erőszak	3	3	3	3	3	3	3	3	3	3	3	2	3	4	3	3	3	4	4	4	4	11	8	5	9	6	6	6	6	6	6	2	38	3	2	3	3	3	3	3	4	7
279	1	Bevándorlás	menekült	bűnözés	tömeg	ijesztő	4	3	4	3	3	4	3	3	3	3	5	1	3	5	5	4	4	4	5	3	6	6	6	4	11	4	8	3	10	8	4	2	51	5	2	3	2	4	1	3.85714	4.5	6.66667
280	1	ápolatlan	kötekedő	agreszív	beteg	veszélyes	4	4	4	4	4	4	4	4	4	4	5	5	5	5	5	5	5	6	6	6	6	11	11	4	11	4	8	4	7	8	3	1	33	3	2	1	1	1	1	5	6	7.55556
281	1	más kultúra	terror veszély	munkanélküliség	félelem	sokba kerül	4	3	3	2	2	4	4	3	4	2	3	4	3	4	4	4	3	6	6	5	4	9	10	5	11	4	7	4	10	6	2	1	43	5	2	1	1	2	3	3.57143	5.25	7.33333
282	1	idegen	menekült	segíteni	bajban	nincs otthona	3	3	2	2	4	3	4	4	4	4	2	1	1	1	1	2	1	3	3	2	4	11	11	11	11	11	11	11	11	11	11	2	51	5	2	4	4	5	3	1.28571	3	11
283	1	vándorlás	idegenség	elfogadás el nem fogadás, befogadás	ismeretlen	költözés	4	4	4	4	4	4	4	4	4	4	2	1	1	1	1	1	3	3	3	3	3	11	11	11	11	11	11	11	1	11	11	2	25	3	2	4	4	4	4	1.42857	3	9.88889
284	1	Sátor	Büdös	Kéretlen	Bőrszín	Tanácstalanság	3	2	1	2	1	2	1	1	4	2	3	2	2	4	3	3	3	4	4	3	4	11	9	8	10	10	10	7	10	10	7	2	22	5	4	3	3	4	3	2.85714	3.75	9.44444
285	1	menekült	Bevándorló	nem fog dolgozni	segély kell neki	lázadozó	3	4	3	3	3	3	3	3	3	3	4	3	2	3	2	3	1	4	2	5	5	9	7	9	11	9	9	8	9	9	9	1	57	3	2	3	5	2	2	2.57143	4	8.88889
286	1	betelepült	menekült	hontalan	külföldi	határsértő	1	1	1	1	1	1	1	1	1	1	5	2	3	3	2	3	2	2	2	3	5	11	3	2	11	3	6	4	5	8	3	2	43	1	1	5	5	4	2	2.85714	3	5.88889
287	1	Magyarország NE fogadja be	Az eu ne kötelezze Magyarországot a kvótára	Minden ország maga dönthesse el kit fogad be	a migránsok kártékonykodni jönnek,és ilyenre nincs szükségünk	maradjanak ott a migránsok ahol vannak és Magyarországra NE jöjjene	4	4	4	4	4	4	4	4	4	4	5	5	5	5	5	5	5	6	6	6	6	11	11	11	11	11	1	11	1	1	11	2	26	3	1	1	1	1	1	5	6	7.66667
288	1	politikai menekült	gazdasági menekült	embercsempészet	munkakerülők	követelőzők	2	3	2	4	4	2	4	3	3	4	2	1	1	1	3	2	4	4	4	4	5	9	10	8	10	8	10	7	10	9	7	1	59	5	2	3	3	3	2	2	4.25	9
289	1	Hódítók	Szemét	Nyomor	Iszlám	Bajkeverők	2	3	4	3	4	2	3	3	2	3	3	2	3	3	4	5	4	5	5	5	5	8	10	8	10	9	9	8	10	8	6	1	38	1	4	2	2	2	2	3.42857	5	8.88889
290	1	Káosz	Balhézás	Kosz	erőszak	betegségek	4	4	4	3	4	4	2	3	4	2	5	5	5	5	5	5	5	6	5	5	5	11	11	5	11	6	11	6	11	11	6	1	35	3	4	1	2	2	2	5	5.25	9.22222
291	1	idegen	gazdasági bevándorló	követelőzés	félelem	káosz	2	2	4	4	3	2	3	4	3	4	4	1	5	3	5	3	5	4	3	4	4	10	11	8	9	9	11	8	10	11	7	2	24	5	1	3	4	3	3	3.71429	3.75	9.66667
292	1	Háború	USA által szétbarmolt országok	Balfasz EU	Fasiszta orbáncigány	földönfutók	4	4	4	4	4	2	4	3	3	3	2	1	1	1	1	2	1	4	3	3	2	10	10	10	1	10	10	10	11	10	10	1	40	5	2	3	4	4	5	1.28571	3	9.11111
293	1	Lakhelyváltoztatás	Menekülés	Gazdaság	Politika	Helytelen szóhasználat	4	3	3	4	3	4	4	4	2	4	1	1	1	1	1	1	1	1	1	1	2	11	11	11	11	11	11	11	11	11	11	2	24	5	3	6	6	6	5	1	1.25	11
294	1	rászoruló	segítség	bizonytalanság	idegen	ellátás	4	2	2	4	2	1	4	3	1	1	3	1	2	2	2	1	2	2	2	3	3	11	11	11	11	11	11	11	11	11	11	1	56	5	4	5	5	4	4	1.85714	2.5	11
295	1	pénz	hatalom	háború	leigázás	börtöntöltelék	4	4	4	2	4	4	2	4	2	3	5	3	4	1	4	4	5	6	6	6	6	11	11	8	10	8	9	7	10	9	6	1	41	1	2	1	1	1	1	3.71429	6	9.22222
296	1	menekül	piszkos	veszélyes	sajnálom	megoldás	4	4	4	4	2	2	2	2	2	4	5	2	3	3	3	4	3	1	1	1	1	11	11	10	10	11	10	10	10	10	8	2	44	3	2	6	6	6	6	3.28571	1	10.3333
297	1	veszély	munkanélküliség	erőszak	terror	undorító	4	4	4	3	2	2	2	4	4	4	4	4	4	5	5	5	4	4	4	6	6	9	9	6	9	5	6	2	4	7	1	2	45	4	2	3	3	1	1	4.42857	5	6.33333
298	1	bevándorló	munkakerülő	intoleráns	erőszakos	iszlám	3	3	3	3	3	3	3	3	3	3	4	4	5	5	4	5	5	4	4	4	4	10	11	6	10	8	9	7	9	8	6	2	21	3	2	3	3	3	3	4.57143	4	8.66667
299	1	Háború	Kiszolgáltatottság	Gyerekek	Nemtörődömség	Halál	4	3	1	4	4	4	4	4	4	4	3	1	1	1	1	1	1	5	4	3	4	11	9	7	10	8	9	8	9	10	8	2	39	5	2	2	3	4	3	1.28571	4	9
300	1	bevándorló	ingyenélő	elnyomó	hazaáruló	áruló	4	3	3	3	3	4	4	3	3	4	5	5	5	5	5	5	5	6	6	6	6	6	6	4	6	5	6	4	7	6	3	1	33	4	3	1	1	1	1	5	6	5.55556
301	1	vándorlás	konfliktus	munka	háború	élet	4	2	4	3	2	4	4	2	3	4	4	2	2	4	3	4	3	4	4	3	4	9	9	8	9	8	9	8	8	8	7	1	34	5	2	3	3	4	3	3.14286	3.75	8.44444
302	1	ku''lfo''ldi	idegen	vesze'lyes	ismeretlen	ma's valla's	4	4	4	4	4	4	4	4	4	4	4	4	5	4	3	3	4	4	4	5	6	10	11	9	10	9	9	10	11	10	7	1	31	1	3	3	3	2	1	3.85714	4.75	9.88889
303	1	félelem	bizonytalanság	felháborodás	gondok	veszély	4	4	4	4	4	4	4	4	4	4	5	5	5	5	5	3	4	6	6	6	6	10	10	9	10	8	11	6	9	11	5	1	31	1	1	1	1	1	1	4.57143	6	9.33333
304	1	Bevándorló	Soros György	Terrorizmus	Menekülés	Etnikai egyensúly felborulása Európában	3	3	3	4	2	2	3	3	3	4	3	4	3	4	4	4	3	5	4	4	5	11	11	8	10	9	11	9	10	11	9	1	25	5	3	2	3	3	2	3.57143	4.5	10
305	1	emberek	kilátástalanság	út a szebb jövő reményében	bizalom	tenni akarás	4	4	3	3	3	3	3	3	3	3	3	2	2	2	1	1	1	1	1	1	2	9	9	9	10	9	11	8	10	10	7	2	53	1	1	6	6	6	5	1.71429	1.25	9.44444
306	1	nem jó emberek	mindent tökre tesznek	nem tudnak viselkedni	fel háborodnak	nem tisztelik a másikat	4	4	4	4	4	4	4	4	4	4	5	5	5	5	5	5	5	6	6	6	6	5	6	6	11	11	11	9	11	10	9	2	46	1	2	1	1	1	1	5	6	8.88889
307	1	invázió	agresszió	követelőző	terrorizmus	unszinpátia	4	3	3	3	4	4	3	3	3	4	5	4	4	5	5	5	5	5	5	6	5	11	11	11	11	11	11	11	11	11	11	2	52	3	3	2	2	1	2	4.71429	5.25	11
308	1	teror	xy	xy	xy	xy	3	3	3	3	3	3	3	3	3	3	5	5	5	5	5	5	5	6	6	6	6	6	6	3	7	5	6	4	8	3	4	1	56	1	1	1	1	1	1	5	6	5.33333
309	1	bevándorlás	üldözés	illegális	embercsempész	sors	4	3	4	4	2	3	3	4	2	3	2	1	1	2	1	3	2	3	3	2	3	9	7	4	8	5	8	4	8	4	3	2	29	5	1	4	4	5	4	1.71429	2.75	6.33333
310	1	Népvándorlás	Idegen kultúra	Menekültek	terrorizmus	háború	4	4	3	2	4	3	3	2	2	4	5	1	4	5	4	4	4	6	6	6	6	11	11	9	10	11	9	10	9	10	10	2	59	1	1	1	1	1	1	3.85714	6	10
311	1	erőszak	halál	háború	félelem	veszély	4	4	4	4	4	4	4	4	4	4	5	4	5	5	5	5	5	4	4	5	4	11	11	10	11	11	11	10	11	11	11	1	40	3	1	3	3	2	3	4.85714	4.25	10.7778
312	1	Alázat nélkül	Kilátástalanság	Remény	Meggondolatlanság	veszély	3	2	2	4	2	4	3	4	3	3	4	3	3	4	2	3	4	4	4	3	4	11	11	9	11	9	10	8	10	8	7	1	45	5	3	3	3	4	3	3.28571	3.75	9.66667
313	1	Szíria	népvándorlás	idegenek	betegségek	menekülők	4	3	2	4	3	2	2	2	3	2	5	4	4	4	4	5	4	6	5	5	5	11	11	9	11	7	10	6	10	9	5	1	46	5	1	1	2	2	2	4.28571	5.25	9.33333
314	1	erőszak	káosz	szemét	hangzavar	rendetlenség	3	4	4	3	4	4	4	4	4	4	5	5	5	5	5	5	5	6	5	6	6	3	11	2	11	4	11	1	10	11	2	1	29	5	3	1	2	1	1	5	5.75	7.11111
315	1	kosz	erőszak	igénytelenség	tudatlanság	félelem	1	4	1	4	1	4	4	4	1	3	5	4	5	5	4	5	5	6	6	4	6	11	11	2	11	7	6	4	7	7	3	2	32	3	1	1	1	3	1	4.71429	5.5	7.33333
316	1	Agresszió	Feszültség	Veszély	Nincstelenség	Munkanélküliség	4	4	4	4	4	4	4	4	4	4	5	5	5	5	5	5	5	6	6	6	6	10	10	8	11	9	10	8	10	10	6	1	29	3	1	1	1	1	1	5	6	9.55556
317	1	káosz	terror	szegénység	női elnyomás	eröszak	4	4	4	4	4	4	4	3	3	3	5	5	5	5	4	5	5	4	4	4	4	10	11	9	11	9	10	9	10	10	8	2	57	3	3	3	3	3	3	4.85714	4	9.88889
318	1	műveletlenség	piszok	erőszak	szemtelenség	végzet	4	4	4	4	4	4	4	4	4	4	5	5	5	5	5	5	5	6	6	6	6	11	11	6	11	9	9	3	11	9	6	1	55	3	1	1	1	1	1	5	6	8.88889
319	1	menekültek	szenvedés	humanitárius	másság	idegen	3	3	3	3	4	4	3	2	3	3	1	1	2	1	1	2	2	3	1	1	3	10	11	7	10	8	6	8	9	6	7	1	51	5	2	4	6	6	4	1.42857	2	8.33333
320	1	Menekültek	Gazdagok	Szegények	Családok	Terroristák	4	4	4	3	4	4	4	4	2	3	3	3	5	5	5	5	5	6	6	5	5	11	1	6	11	1	10	5	11	10	1	2	43	3	2	1	1	2	2	4.42857	5.5	7.33333
321	1	balhé	munkakerülő	ingyenélő	menekült	hazamegy	4	3	3	1	4	4	1	4	1	4	4	3	5	4	3	5	5	6	3	6	5	11	9	8	9	8	10	8	9	9	7	1	50	5	1	1	4	1	2	4.14286	5	9
322	1	menekültek	bajba jutottak	segítség	Mi is járhatunk igy	otthonuk feladása	3	3	3	3	3	2	3	2	2	2	2	1	2	3	3	2	2	4	3	3	4	11	9	5	10	6	2	9	6	7	5	2	50	1	2	3	4	4	3	2.14286	3.5	7.22222
323	1	szegénység	bátorság	sajnálat	félelem	politika	3	4	4	4	1	4	1	4	4	4	3	1	1	2	1	2	2	1	2	2	3	11	11	10	11	11	11	10	10	11	11	2	27	3	2	6	5	5	4	1.71429	2	10.6667
324	1	Menekült	Üldözött	Szegény	Szerencsétlen	Földönfutó	4	4	4	4	4	4	4	4	4	4	1	1	1	1	1	1	1	2	2	1	1	9	10	9	10	9	10	9	6	7	9	1	49	5	3	5	5	6	6	1	1.5	8.77778
325	1	Háború	Rombolás	Szörnyűség	Emberek	Magyar mocskosságok	4	4	4	3	4	4	3	3	4	4	1	1	1	1	1	1	1	1	1	1	2	11	11	3	11	3	1	3	6	2	3	1	58	3	2	6	6	6	5	1	1.25	5.66667
326	1	Háború	Fidesz	Politika	Előítélet	Európa	2	4	1	2	4	4	4	4	4	4	1	1	2	1	1	3	1	1	1	1	1	11	11	11	11	11	11	11	11	11	11	1	22	5	3	6	6	6	6	1.42857	1	11
327	1	Líbia	arab tavasz	bevándorlók	kerítés	Szíria	4	3	2	4	2	2	4	3	3	2	2	2	3	3	3	3	3	4	4	4	4	11	11	9	8	11	11	8	11	11	9	1	47	1	3	3	3	3	3	2.71429	4	10.1111
328	1	Menekült	Háború	Kiszolgáltatottság	Gyűlölet	Kilátástalanság	3	4	3	4	3	3	4	3	3	3	1	1	1	1	1	1	1	2	2	2	2	9	11	11	11	11	10	10	10	10	9	1	40	5	3	5	5	5	5	1	2	10.3333
329	1	idegen	menekült	szemetelés	kosz	erőszak	4	4	4	4	4	4	3	4	1	1	4	4	3	5	5	4	4	5	5	6	6	11	11	7	11	5	9	6	7	5	4	2	34	5	2	2	2	1	1	4.14286	5.5	8
330	1	bevándorlok	idegenek	veszélyesek	félelmetesek	ismeretlenek	4	3	4	3	4	3	4	3	4	3	5	5	5	5	5	5	5	6	6	6	5	6	11	7	11	9	11	10	11	11	8	2	32	1	2	1	1	1	2	5	5.75	9.66667
331	1	terrorizmus	erőszak	betegség	munkakerülők	hülyék	4	2	3	4	2	4	3	3	3	4	5	5	5	5	5	5	5	5	5	5	5	10	8	5	10	5	7	6	8	7	2	1	35	1	2	2	2	2	2	5	5	7.33333
332	1	háború	menekülés	halál	élet	jövő	4	4	4	4	4	4	4	4	4	4	1	1	1	1	1	1	1	3	3	3	3	11	11	6	11	9	10	8	10	9	8	2	52	3	1	4	4	4	4	1	3	9.44444
333	1	kétségbeesett	segítségre szorul	elszánt	menekül	muzulmán	4	4	3	1	2	3	1	2	1	1	2	1	1	1	1	2	1	2	2	1	4	11	11	11	11	11	11	11	11	11	11	2	34	5	4	5	5	6	3	1.28571	2.25	11
334	1	menekült	szerencsétlen	rendetlenség	káosz	terrorizmus	4	3	3	2	3	3	1	4	1	2	3	1	2	2	3	3	3	3	4	5	5	10	10	8	9	8	10	8	10	10	3	1	41	4	2	4	3	2	2	2.42857	4.25	9.22222
335	1	félelem	erőszak	terrorizmus	keresztényellenesség	honvédelem	4	4	4	4	4	4	4	4	4	4	5	2	5	2	2	5	5	4	4	5	6	11	11	10	11	9	10	9	11	10	8	1	58	5	2	3	3	2	1	3.71429	4.75	10.2222
336	1	Háború	Menekülés	Táborok	Biztonság keresése	Másság	4	4	4	2	4	4	2	2	3	3	1	1	1	1	1	1	1	1	1	1	3	11	10	9	10	9	9	9	9	9	9	2	60	5	2	6	6	6	4	1	1.5	9.44444
337	1	Iszlám	Veszélyes	Koszos	Idegen	Bizalmatlan	4	2	4	4	4	4	4	4	2	4	3	2	4	2	3	5	5	5	4	4	5	11	11	11	11	11	11	11	11	11	11	2	42	5	4	2	3	3	2	3.42857	4.5	11
338	1	Bevándorló	Menekült	háború	közbiztonság	félelem	4	4	4	4	4	4	4	4	4	4	5	5	5	5	5	5	5	6	6	6	6	10	8	8	10	9	11	6	11	11	5	1	43	4	1	1	1	1	1	5	6	9.33333
339	1	Veszélyes	Bűnöző	Menekült	Betelepült	Félelemkeltő	4	4	4	4	4	4	4	4	4	4	3	3	3	3	3	3	3	5	5	5	5	9	8	2	9	5	3	7	8	10	4	1	27	1	2	2	2	2	2	3	5	6.77778
340	1	menekült	erőszak	szegeny gyerekek	mocsok	bűz	4	4	4	4	4	4	4	4	4	4	5	5	5	5	5	5	5	6	6	6	6	11	11	7	11	11	6	6	6	6	6	2	29	3	4	1	1	1	1	5	6	8.33333
341	1	üldözött	háború	éhezés	kiszolgáltatott	bűnöző	4	4	4	4	4	4	1	4	1	1	3	3	3	3	3	4	4	3	3	3	3	9	6	7	7	5	1	3	1	9	3	2	47	4	1	4	4	4	4	3.28571	3	5.33333
342	1	Országunktól távolról érkezők	Más vallású	Valami elől menekülő	Segítség	Terror	4	4	4	3	3	3	3	3	3	3	3	2	3	3	4	4	4	4	4	4	5	9	9	5	9	7	8	5	8	6	6	1	60	1	1	3	3	3	2	3.28571	4.25	7.33333
343	1	Sajnálat	Szenvedés	Félelem	Tanulás	Szeretet	4	4	4	4	4	4	4	4	4	4	1	1	1	1	1	1	1	1	1	1	6	11	11	11	11	11	11	11	11	11	11	1	48	3	1	6	6	6	1	1	2.25	11
344	1	fertőzés	undor	pénzkidobás	egyenlőtlen bánásmód a hazaiakkal szemben	tábor	4	2	2	3	4	4	2	4	3	2	5	5	5	5	5	3	5	6	6	6	6	11	11	6	11	7	7	5	9	9	1	2	27	1	3	1	1	1	1	4.71429	6	8.44444
345	1	Újrakezdés	Lehetőség	Új gondolkodó	Igény	Határtalan	4	4	4	4	4	4	4	4	4	4	1	1	1	1	1	1	1	1	1	1	1	11	11	11	11	11	11	11	11	11	11	1	20	5	2	6	6	6	6	1	1	11
346	1	bevándorlok	elviszik állam pénzét	sokbakerül fentartásuk	teroristák	nemképesek beileszkedni	4	4	3	4	4	3	3	3	3	4	4	2	4	5	3	5	5	5	6	6	5	10	10	8	9	8	8	8	10	8	6	1	40	1	2	2	1	1	2	4	5.5	8.77778
347	1	menekült	háború	éhezés	terror	kiszolgáltatottság	4	4	4	4	4	4	4	3	4	4	4	2	3	2	3	4	2	4	3	2	4	10	10	5	11	4	9	5	11	8	3	1	47	5	4	3	4	5	3	2.85714	3.25	8.11111
348	1	erőszak	szegények	terror	szemtelenség	reménytelenség	2	4	3	2	2	1	4	3	2	2	4	3	4	4	4	4	4	5	5	5	5	11	11	9	11	9	11	8	10	11	8	2	54	5	1	2	2	2	2	3.85714	5	10.1111
349	1	háború	éhezés	gyerek	szíria	törökország	4	4	4	4	4	4	4	4	4	4	1	1	1	1	1	1	1	1	1	2	3	11	11	11	11	11	10	11	11	11	11	2	55	1	2	6	6	5	4	1	1.75	10.8889
350	1	ismeretlenek	szorongás	elhúzódás	bizonytalanság	megütközés	4	4	4	4	4	4	4	4	4	4	4	2	4	5	4	4	5	4	5	4	6	11	11	6	7	8	8	6	7	9	5	1	59	1	4	3	2	3	1	4	4.75	8.11111
351	1	Integrációs problémák	Bűncselekmények	szegénység	veszély	terrorizmus	3	3	3	2	2	3	3	2	2	3	4	3	4	4	5	5	5	6	6	6	6	11	10	10	10	9	10	7	9	9	2	2	28	4	2	1	1	1	1	4.28571	6	9.44444
352	1	menekül	áldozat	xenofóbia	erőszak	háború	4	4	4	4	4	4	4	4	4	4	1	1	1	1	1	1	1	1	1	1	1	11	11	11	11	11	11	11	11	11	11	1	35	3	2	6	6	6	6	1	1	11
353	1	Megélhetési veszély	Civilizálatlanság	Összeférhetetlenség	Káosz	Távoli segítség	4	4	4	4	4	4	4	4	4	4	5	5	5	5	5	5	5	6	6	6	6	11	9	4	10	4	9	3	9	7	1	2	36	1	2	1	1	1	1	5	6	7.33333
354	1	tolvaj	hazaáruló	erőszakoló	koszos	tetvek	4	4	4	4	4	4	4	4	4	4	5	5	5	5	5	5	5	6	5	5	3	10	10	8	11	8	6	3	8	9	1	1	22	1	2	1	2	2	4	5	4.75	8.11111
355	1	Iszlám Állam	Boko Haram	Földközi-tenger	Törökország	terrorizmus	2	3	3	4	3	2	4	2	1	2	3	2	4	4	3	5	5	6	5	6	6	10	10	10	9	10	11	10	10	10	9	2	36	5	1	1	2	1	1	3.71429	5.75	10
356	1	Erőszak	Bűnőzés	Veszély	Félelem	Bizonytalanság	3	3	4	3	4	4	4	3	3	3	4	3	3	3	2	2	3	4	4	5	5	11	11	6	10	7	10	7	11	7	4	2	43	5	4	3	3	2	2	2.85714	4.5	8.88889
357	1	menekült	háború	szenvedés	menetelés	bizonytalanság	4	4	4	4	4	4	4	4	4	4	3	3	3	2	2	3	2	2	2	2	2	11	11	11	11	11	3	11	11	9	11	1	52	1	2	5	5	5	5	2.57143	2	9.88889
358	1	bevándorló	menekült	menekülttábor	területfoglalás	invázió	4	4	3	4	4	2	2	2	2	4	4	4	3	3	4	4	4	4	4	5	5	11	10	9	10	9	10	9	10	10	9	2	53	1	4	3	3	2	2	3.71429	4.5	9.77778
359	1	Rendetlenség	kosz	csődület	jórészt életerős férfiak	menjenek haza.	4	4	4	4	4	4	4	4	4	4	4	3	4	4	4	5	4	5	4	4	4	11	10	10	9	10	11	9	11	10	7	1	35	1	1	2	3	3	3	4	4.25	10.1111
360	1	szemét	mocsok	teror	igénytelen	gyilkolás	4	4	4	4	4	4	4	4	4	4	5	5	5	5	5	5	5	5	5	6	6	11	11	6	11	10	11	6	11	11	5	1	36	1	3	2	2	1	1	5	5.5	9.77778
361	1	menekült	háború	szenvedés	gyerekek	halál	4	4	4	4	4	4	4	4	4	4	1	1	1	1	1	1	1	3	3	3	3	11	11	11	11	11	11	11	11	11	11	2	34	5	4	4	4	4	4	1	3	11
362	1	Félelem	Pénz kidobás	Erkölcstelenség	Ingyen élés	Mély tudatlanság	1	1	1	1	1	3	1	3	3	4	5	5	5	5	4	5	5	5	5	5	5	6	6	6	6	6	6	6	6	6	6	2	48	1	1	2	2	2	2	4.85714	5	6
363	1	háború	menekülés	globális probléma	emberiesség	segítség	4	4	4	4	4	4	4	4	4	4	2	2	2	1	1	2	1	1	1	1	1	11	11	11	11	11	11	11	11	11	11	1	53	5	3	6	6	6	6	1.57143	1	11
364	1	félelem	betolakodás	betegség	ingyenélők	büdösek	3	3	3	2	3	4	2	1	4	3	4	3	3	3	3	1	2	4	5	6	6	10	10	10	10	10	11	10	10	11	10	2	41	3	1	3	2	1	1	2.71429	5.25	10.2222
365	1	szerencsétlen	üldözött	segitségre szorul	mi is migránsok vagyunk	szolidaritás	4	4	4	4	4	3	4	4	4	4	1	1	1	1	1	1	1	1	1	1	1	11	11	11	11	11	9	11	10	9	11	1	59	3	1	6	6	6	6	1	1	10.4444
366	1	iszlám	férfi	támadások	illegális	zavargás	4	4	3	4	1	1	1	3	4	4	2	2	4	4	4	3	4	6	6	6	6	11	11	11	11	11	11	11	11	11	11	2	44	3	1	1	1	1	1	3.28571	6	11
367	1	Idegen	szegénység	erőszak	lopás	felkelés	1	1	1	3	3	4	4	4	4	2	5	4	5	5	5	5	5	6	6	5	6	11	10	5	11	6	9	3	7	7	2	2	24	5	4	1	1	2	1	4.85714	5.75	7.66667
368	1	probléma	rend	politika	háborúk	túlnépesedés	4	4	4	4	4	4	4	4	4	4	4	2	3	3	3	5	5	4	3	4	4	10	10	8	9	9	9	9	9	9	9	1	37	3	2	3	4	3	3	3.57143	3.75	9.11111
369	1	Menekült	Áttelepülő	Bevándorló	Idegen	Bizonytalanság	4	4	4	3	4	4	3	4	3	3	3	3	3	4	3	3	3	4	4	4	5	11	10	9	10	9	10	9	10	10	9	1	45	5	2	3	3	3	2	3.14286	4.25	9.77778
370	1	Menekült	Szemtelen	Cigány	Hangos	Szemét	3	3	3	4	4	4	3	4	4	2	5	2	4	4	5	3	4	4	4	4	4	10	10	7	10	8	8	7	8	9	7	1	33	3	3	3	3	3	3	3.85714	4	8.55556
371	1	elesett	szomorú	gyerek	fáradt	kétségbe esett	4	4	4	4	4	4	4	4	4	4	3	2	2	2	2	3	3	4	4	3	3	10	11	7	11	6	8	6	8	8	8	2	56	5	1	3	3	4	4	2.42857	3.5	8.33333
372	1	Erőszak	Betolakodó	Ápolatlan	Fiatal	Szabálysértő	4	3	4	3	3	3	3	2	3	3	4	3	4	5	3	3	4	6	5	5	5	10	9	6	10	7	11	6	10	11	5	1	29	4	4	1	2	2	2	3.71429	5.25	8.88889
373	1	menekült	szegény	kiszolgáltatottság	vándorlás	földönfutók	4	4	4	4	4	4	4	4	4	4	2	1	1	1	1	1	1	2	3	1	3	11	11	11	11	11	11	11	11	11	11	1	36	5	1	5	4	6	4	1.14286	2.25	11
374	1	bűn	háború	pénz	erőszak	invázió	4	4	4	3	4	4	4	4	4	4	5	4	4	5	4	5	5	6	6	6	6	11	11	11	11	11	11	11	11	11	11	1	43	1	1	1	1	1	1	4.57143	6	11
375	1	csadar	mobiltelefon	fiú	háború	vonat	2	2	3	3	4	4	3	4	4	4	3	2	2	2	3	2	1	2	4	3	2	11	11	11	11	11	11	11	11	11	11	1	28	5	1	5	3	4	5	2.14286	2.75	11
376	1	menekült	tenger	gumicsónak	rendőrök	tábor	4	4	3	4	4	1	2	1	1	4	2	2	2	1	2	2	2	5	4	5	6	11	11	11	6	11	10	11	11	11	11	1	51	4	2	2	3	2	1	1.85714	5	10.3333
377	1	Agresszív	Betegség	Kezelhetetlen	Káosz	Szemét	4	4	4	4	4	4	4	4	4	4	5	5	5	5	5	5	5	6	5	5	5	11	11	9	10	10	10	9	10	10	9	2	42	3	1	1	2	2	2	5	5.25	10
378	1	szegények	sokan vannak	menekülnek	családok	erőszak	3	3	3	4	4	4	3	4	3	2	3	3	4	3	4	5	3	4	4	6	6	11	10	7	11	7	9	7	8	9	6	2	36	1	1	3	3	1	1	3.57143	5	8.77778
379	1	hangulatkeltés	hazugság	uszítás	félreinformálás	menekült	4	4	4	4	4	4	4	4	4	4	2	1	1	1	1	1	1	1	1	1	1	11	11	11	11	11	6	11	5	11	11	1	38	5	1	6	6	6	6	1.14286	1	9.77778
380	1	kultúra	más	vallás	mohamedán	értelem	4	4	4	4	4	4	4	4	4	4	3	1	1	3	1	2	3	6	6	2	4	11	11	11	11	11	11	11	11	11	11	2	42	3	3	1	1	5	3	2	4.5	11
381	1	sziria	iszlám	bevándorlás	szaddam husszein	menekülés	4	4	2	3	4	3	3	2	4	2	4	3	2	2	2	4	3	6	6	6	6	11	11	4	11	3	8	4	8	6	3	1	58	3	1	1	1	1	1	2.85714	6	7.33333
382	1	külföldi	menekült	félelem	szegénység	háború	4	2	2	2	3	4	3	3	3	3	4	3	3	4	4	3	3	3	3	3	3	11	11	9	10	8	10	8	9	11	8	2	28	5	1	4	4	4	4	3.42857	3	9.66667
383	1	Menekült	Háború	Nélkülözés	Rasszizmus	Elutasítás	4	4	4	3	4	2	3	2	4	4	1	1	1	1	1	1	1	6	1	2	1	11	11	11	11	11	11	11	11	11	11	2	22	4	2	1	6	5	6	1	2.5	11
384	1	léhütők	naplopok	terroristák	potyalesők	pofátlanok	4	4	4	4	4	4	4	4	4	4	5	5	5	5	5	5	5	6	6	6	6	11	8	1	8	5	7	1	7	4	1	1	58	1	4	1	1	1	1	5	6	5.77778
385	1	Veszély	Tömeg	Rendetlenség	Hontalanság	Betegség	4	4	4	4	4	4	4	4	4	4	4	4	4	4	4	4	4	4	3	4	4	10	6	9	9	8	6	7	6	10	9	1	31	3	2	3	4	3	3	4	3.75	7.88889
386	1	félelem	erőszak	nők megalázása	dolgozni nem akarás	nem alkalmazkodás	4	4	4	4	4	4	4	4	4	4	3	4	5	5	5	5	5	6	6	6	6	11	10	9	10	10	11	7	10	11	3	2	48	3	2	1	1	1	1	4.57143	6	9.88889
387	1	menekültek	háború	gyaloglás	halál	idegengyülölet	4	3	3	4	2	4	3	2	2	2	2	1	1	1	1	2	1	2	1	1	5	11	11	5	11	8	10	8	11	10	8	1	51	3	2	5	6	6	2	1.28571	2.25	9.44444
388	1	emberáradat	zavargások	bűncselekmények	betegségek	félelem	4	4	3	3	4	2	3	2	4	4	2	2	3	4	4	5	5	6	5	4	5	11	11	7	11	9	11	9	10	10	8	2	41	3	2	1	2	3	2	3.57143	5	9.88889
389	1	Üldözöttek	Földönfutók	Nincstelenek	Megkülönböztetettek	Magukra hagyottak	4	4	4	4	4	4	4	4	4	4	3	1	1	3	1	1	1	2	2	2	5	11	11	9	11	9	11	11	9	9	9	1	37	1	1	5	5	5	2	1.57143	2.75	10.1111
390	1	menekült	kiszolgáltatott	elfoglaló	idegen	más kultúrájú	3	3	4	4	1	1	1	3	3	4	5	2	5	2	3	5	4	3	4	2	3	11	11	10	10	11	11	11	11	11	11	2	50	3	2	4	3	5	4	3.71429	3	10.7778
391	1	bevándorlók	betegségek	bűnözők	terroristák	paraziták	4	4	4	4	1	1	1	4	4	4	5	5	5	5	5	5	5	6	6	6	6	6	6	6	6	6	11	6	6	11	6	1	34	5	3	1	1	1	1	5	6	7.11111
392	1	külföld	népvándorlás	kilátástalanság	szegénység	segítségnyújtás	4	4	4	4	4	4	4	4	4	4	4	2	2	2	4	5	4	5	5	4	4	9	7	6	10	6	6	6	7	5	3	2	56	5	2	2	2	3	3	3.28571	4.5	6.88889
393	1	menekült	háború	éhezés	magyarok	segítség	4	4	3	4	4	2	4	2	4	4	1	1	1	1	1	1	3	3	3	3	3	11	11	11	11	11	11	11	11	11	11	2	41	5	4	4	4	4	4	1.28571	3	11
394	1	maradjanak otthol	nemkívánatos	nem kellenek	nem ide valók	menjenek Merkelhez	4	4	4	4	4	4	4	4	4	4	5	5	5	5	5	5	5	6	6	6	6	11	3	5	11	7	10	5	9	8	5	1	60	1	2	1	1	1	1	5	6	7.66667
395	1	erőszak	bűnözés	kosz	betegség	rossz	4	3	3	3	3	3	3	3	3	3	4	4	5	5	5	5	4	6	6	6	5	11	11	1	11	6	10	6	10	9	4	2	51	3	2	1	1	1	2	4.57143	5.75	8.33333
396	1	bevándorlás	szemét	düh	remény	felháborodás	4	4	2	4	4	2	4	2	4	3	5	2	5	5	5	5	5	4	5	6	6	11	6	4	11	5	9	4	11	10	2	2	36	3	1	3	2	1	1	4.57143	5.25	7.88889
397	1	erőszak	agresszio	félelem	járvány	betegségek	4	4	1	1	4	1	1	4	4	4	5	5	5	5	5	5	5	6	6	6	6	11	9	3	11	5	11	1	11	11	1	2	24	5	3	1	1	1	1	5	6	8.11111
398	1	uj népvándorlás	gazdasági nyomor	háború	szegénység	vallás	4	3	4	3	4	4	2	4	4	3	1	2	3	2	3	3	2	4	3	4	4	11	11	6	9	8	10	8	9	9	7	1	38	3	2	3	4	3	3	2.28571	3.75	9
399	1	vándorlás	otthon elhagyása	bűnözés	szemetelés	jogok követelése	4	2	3	3	3	3	4	3	2	3	4	4	4	4	5	5	4	5	4	5	5	11	10	7	11	6	11	8	11	8	7	1	37	5	4	2	3	2	2	4.28571	4.75	9.22222
400	1	Hontalan	Újrakezdés	Letelepedés	Beilleszkedés	Terrorizmus	4	4	4	2	4	4	1	4	2	2	3	2	2	2	4	5	5	5	5	4	5	11	11	10	11	10	11	10	11	11	10	1	34	3	4	2	2	3	2	3.28571	4.75	10.6667
401	1	bűnözés	veszély	félelem	illegális	jövő	4	4	4	4	4	4	4	4	4	4	5	5	5	5	5	5	5	6	6	6	6	10	10	10	10	10	11	5	11	11	3	2	26	5	1	1	1	1	1	5	6	9.77778
402	1	menekült	szenved	gyerek	nő	háború	4	3	3	3	4	4	4	3	4	4	2	2	1	1	2	2	1	3	3	3	5	11	11	11	11	11	11	11	11	11	10	1	30	5	4	4	4	4	2	1.57143	3.5	11
403	1	Nyomor	Kilátástalanság	Befolyásolhatóság	Reménytelenség	Kihasználtság	1	2	3	4	2	4	1	1	3	3	4	1	1	1	2	1	3	3	4	3	4	7	7	7	7	7	7	7	7	7	7	1	37	3	1	4	3	4	3	1.85714	3.5	7
404	1	szemét	rossz közbiztonság	terrorizmus	erőszak	szegénység	2	2	2	4	4	4	2	4	3	4	5	3	5	5	5	5	5	5	5	5	5	10	11	7	9	7	8	5	8	9	1	2	37	3	1	2	2	2	2	4.71429	5	8.22222
405	1	bevándorló	szegény	üldözött	idegen	ember	2	4	4	4	2	2	2	4	4	4	5	5	5	5	3	5	5	6	6	6	6	9	9	9	9	9	9	9	9	9	9	1	31	3	1	1	1	1	1	4.71429	6	9
406	1	menekülés	háború	üldöztetés	terrorizmus	erőszak	4	4	2	2	4	2	3	1	1	4	5	4	4	5	4	4	3	5	4	5	4	10	10	4	11	6	8	6	8	5	7	2	53	3	1	2	3	2	3	4.14286	4.5	7.55556
407	1	Agresszivítás	Követelőzés	Az európai népek kultúrájának semmibe vevé	Félelem	önkényuralom a részükről	4	3	4	4	2	4	2	4	2	4	5	4	5	5	5	5	5	6	6	6	6	8	6	6	11	3	6	3	6	6	2	2	45	3	1	1	1	1	1	4.85714	6	6.11111
408	1	félelem	bizonytalanság	ellenérzés	utálat	idegen	4	4	4	4	3	4	4	4	4	4	5	5	5	5	5	5	5	5	5	5	5	11	9	9	9	10	10	8	10	10	7	1	60	5	3	2	2	2	2	5	5	9.55556
409	1	ISIS	menekült	tábor	iszlám	terror	4	3	4	4	4	3	3	2	2	4	3	1	1	2	1	2	1	2	2	1	3	11	11	11	11	11	11	11	11	11	11	1	44	5	4	5	5	6	4	1.57143	2	11
410	1	Igénytelen	Alkalmazkodni képtelen	Alacsony iskolázottságú	Alacsony intelligencia	Nagyrészt férfiak	1	3	1	1	1	1	1	4	1	1	3	3	5	2	5	2	5	4	2	3	6	11	11	11	11	11	11	5	11	11	3	1	25	5	3	3	5	4	1	3.57143	3.75	10.3333
411	1	menekültek	jobb élet reményében indultak utnak	nem mindegyik terrorista	vannak köztük terroristák?	idegen kúltura	3	3	2	4	4	3	3	2	3	2	4	1	2	1	2	3	3	3	4	3	5	11	11	10	11	10	1	8	11	11	10	2	48	2	2	4	3	4	2	2.28571	3.75	9.33333
412	1	szemetelés	bünözés	tiltotthatárátlépés	hangoskodás	hazudozás	2	2	3	3	4	2	3	2	4	3	4	4	4	4	3	5	5	5	5	5	5	11	11	11	11	11	11	11	11	11	11	1	28	5	2	2	2	2	2	4.14286	5	11
413	1	Nem hivta öket senki	sokan vannak	erőszakosak	terroristák	más a kulturájuk	3	3	3	3	4	4	3	4	4	4	4	3	4	5	5	5	5	5	5	6	6	10	10	7	11	7	7	3	8	7	3	1	59	3	2	2	2	1	1	4.42857	5.5	7.77778
414	1	Tervezett	Betelepítés	Újkori	Honfoglalás	Élősködő	4	4	4	4	4	4	4	4	4	4	5	5	5	5	4	5	5	6	4	5	6	10	9	9	9	9	10	9	9	10	9	1	31	5	2	1	3	2	1	4.85714	5.25	9.33333
415	1	betolakodó	szemtelen	talán nehéz sorsú	kétélű	bizalmatlanság	4	4	4	4	2	4	4	4	2	4	5	4	4	5	4	4	5	6	6	6	6	10	11	8	10	9	9	7	9	9	8	2	32	1	4	1	1	1	1	4.42857	6	9.11111
416	1	menekül	kihasznál	nem alkalmazkodik	dologtalan	durva	4	4	3	3	4	3	3	4	4	4	5	3	4	2	5	3	4	5	4	5	5	11	11	9	9	10	10	10	10	11	9	2	56	5	1	2	3	2	2	3.71429	4.75	10.1111
417	1	bevándorló	szegény	jobb élet	éhezés	szerencse	4	4	4	3	4	4	3	4	3	3	1	1	1	3	1	1	1	3	3	3	3	11	11	11	11	11	11	11	11	11	11	2	27	1	2	4	4	4	4	1.28571	3	11
418	1	Közel kelet	Háború	Segítség	Politika	Bizonytalanság	3	3	3	3	4	2	4	4	3	3	2	2	3	3	2	2	5	3	3	4	3	11	11	11	11	9	10	10	10	10	10	2	25	1	3	4	4	3	4	2.71429	3.25	10.3333
419	1	Rossz emberek	Nem dolgozni jönnek	Balhésak	Terrorista van köztük	Menjen haza	1	1	1	1	1	1	1	1	1	1	5	3	5	5	5	3	4	6	5	5	6	11	11	9	11	10	11	7	11	10	7	1	29	3	2	1	2	2	1	4.28571	5.5	10.1111
420	1	Gyilkos	Aljas szándék	Hazaárulás	Őrült gondolat ha a határainkos nincs ellenük tűzparancs	Aki nem ìgy tesz szintén agyon lőni hazaárulásért	4	4	4	4	4	4	4	4	4	4	5	5	5	5	5	5	5	6	6	6	6	8	7	4	1	6	9	2	6	7	3	1	33	5	3	1	1	1	1	5	6	5.55556
421	1	menekülés	háború	segítség	éhség	félelem	4	3	3	4	3	3	4	4	3	3	2	1	2	1	1	1	1	4	4	2	3	11	11	10	11	10	9	10	10	10	9	2	39	5	3	3	3	5	4	1.28571	3.25	10.2222
422	1	fekete	piszok	hadsereg	szégyen	férfi	4	3	3	3	3	3	4	4	4	3	5	5	5	5	5	5	5	6	5	5	5	10	9	3	8	4	10	6	8	10	2	2	49	1	2	1	2	2	2	5	5.25	7.55556
423	1	háboru	menekülés	félelem	tömeg	elfogadás	4	4	4	3	4	4	3	4	3	3	3	2	3	3	3	4	3	4	4	4	3	11	11	10	11	10	10	10	10	10	10	1	33	5	1	3	3	3	4	3	3.75	10.3333
424	1	betolakodó	szemetelő	büdös	kártékony	elorzó	4	4	4	4	4	4	4	4	4	4	4	5	5	4	5	5	5	6	6	6	6	11	10	7	11	7	6	4	9	7	3	2	59	1	3	1	1	1	1	4.71429	6	8
425	1	szíria	kulturálatlanság	verekedés	menekülttábor	hírek	1	1	1	1	1	1	1	1	1	1	5	5	5	5	5	5	5	6	5	6	5	11	10	6	10	8	11	6	10	11	1	2	24	1	1	1	2	1	2	5	5.5	9.22222
426	1	ellenség	más vallás	más kúltúra	agresszivitás	népvándorlás	3	4	4	4	4	3	4	4	4	4	5	5	5	5	5	5	5	6	6	6	6	10	9	7	11	8	10	5	8	8	3	1	59	3	1	1	1	1	1	5	6	8.44444
427	1	migracio	eroszak	letelepedes	nepvandorlas	nem jo dolog	4	4	4	4	4	4	4	4	4	4	5	5	5	4	5	5	5	6	5	6	5	10	8	5	10	5	11	5	10	10	3	1	50	1	2	1	2	1	2	4.85714	5.5	8.22222
428	1	magány	kaland	kihívás	feladat	kérdések	3	1	2	4	4	4	3	3	3	3	5	4	4	4	2	2	4	4	3	3	4	10	11	6	11	6	9	4	9	3	3	2	33	5	4	3	4	4	3	3.57143	3.5	7.66667
429	1	járvány	erőszak	terror	merénylet	halál	1	1	1	1	3	3	2	3	3	4	5	3	5	4	4	5	4	5	5	5	5	11	11	10	9	11	11	10	11	11	10	1	29	3	4	2	2	2	2	4.28571	5	10.5556
430	1	félelem	félelem	félelem	veszély	veszély	4	4	4	4	4	4	4	4	4	4	5	3	5	4	5	5	5	6	6	6	6	11	11	7	11	9	8	9	7	8	8	2	38	3	1	1	1	1	1	4.57143	6	9
431	1	népvándorlás	szíriai menekültel	iszlám	gyűlölet kampány	menekült ellenesség	4	4	2	2	4	2	2	2	2	2	1	1	1	1	1	1	1	1	1	1	2	11	11	11	11	11	11	11	11	11	11	2	53	5	1	6	6	6	5	1	1.25	11
432	1	agresszívek	követelőzőek	primitívek	vallási soviniszták	büdösek	3	2	3	2	2	3	2	3	3	2	5	3	5	4	5	5	5	5	5	6	6	11	11	8	10	10	11	9	10	9	4	2	60	5	3	2	2	1	1	4.57143	5.5	9.88889
433	1	Bevándorlási.	Immigráns	Bevándorló	Beköltöző	Átköltöző	4	4	4	4	4	4	4	4	4	4	3	1	1	1	1	1	1	3	1	1	1	11	6	11	11	1	6	11	11	1	11	1	43	5	4	4	6	6	6	1.28571	1.5	7.66667
434	1	Arab	Betolakodó	Erőszakosok	Muszlim	Kerítés	4	4	4	4	4	4	4	4	4	4	5	4	5	5	5	5	5	6	6	5	6	10	11	7	10	10	11	6	7	10	1	1	59	1	4	1	1	2	1	4.85714	5.75	9.11111
435	1	Menekült	Háború	Éhezés	Víz	Halál	4	3	4	3	4	4	4	2	4	4	1	1	1	1	1	1	2	2	2	2	2	11	11	11	11	11	11	11	11	11	11	1	43	5	1	5	5	5	5	1.14286	2	11
436	1	terrorizmus	szabályszegés	vándorlás	probléma	rongálás	4	1	4	4	4	4	4	4	4	4	5	5	5	5	5	5	5	6	6	6	6	10	7	5	11	6	11	4	10	7	1	1	18	2	1	1	1	1	1	5	6	7.88889
437	1	szegénység	káosz	fejetlenség	értelmetlem kamány	uszítás	3	3	4	3	4	4	3	4	4	4	2	1	1	2	1	1	1	2	4	4	4	11	11	11	11	11	11	11	11	11	11	1	40	5	3	5	3	3	3	1.28571	3.5	11
438	1	féreg	gyilkos	utálat	cigány	lelőni	4	4	4	4	4	4	4	4	4	4	5	5	4	5	5	5	5	6	6	6	6	10	10	6	9	7	10	5	9	9	7	1	37	1	1	1	1	1	1	4.85714	6	8.33333
439	1	terrorizmus	illegális határátlépés	toleranciahiány	tanulatlanság	befolyásolhatóság	4	4	4	4	4	4	4	4	4	4	5	5	5	5	5	5	5	5	4	4	3	6	7	3	7	6	11	5	11	11	6	2	55	3	3	2	3	3	4	5	4	7.44444
440	1	menekült	család	szegénység	bűnözés	szociális ellátás	3	4	3	4	4	3	4	4	4	3	4	3	3	3	3	3	3	5	6	6	6	10	10	8	10	7	10	6	10	5	4	1	50	5	1	2	1	1	1	3.14286	5.75	8.44444
441	1	bűnözés	háború	agresszivitás	sajnálat	megosztottság	3	4	2	3	4	4	4	4	4	4	3	3	4	3	4	4	4	5	5	5	5	11	9	6	10	9	10	10	10	10	7	2	36	3	4	2	2	2	2	3.57143	5	9.44444
442	1	Menekülők	nélkülöző gyerekek	hontalanok	betegségek	kizsákmányolják őket	4	4	3	4	4	4	4	3	4	2	3	1	2	3	4	4	4	4	4	5	5	9	11	8	8	10	10	10	8	8	10	2	56	3	2	3	3	2	2	3	4.5	9.11111
443	1	Tömeg	Allah	bevándorlás	erőszak	nem	4	4	4	4	4	4	4	4	4	4	5	3	5	3	5	5	5	6	6	6	6	11	11	9	11	10	11	10	9	9	9	2	48	3	2	1	1	1	1	4.42857	6	10.1111
444	1	háború	menekülés	kilátástalanság	kiszolgáltatottság	támadhatóság	3	4	4	3	3	4	4	3	3	4	1	1	1	1	1	2	1	1	1	1	2	11	11	6	11	8	9	9	8	8	8	2	40	5	3	6	6	6	5	1.14286	1.25	9
445	1	eőszak	gátlánstalanság	szemtelenség	vérszívás	hittérítés	4	4	4	4	4	4	4	4	4	4	5	3	4	5	5	1	5	6	6	6	6	11	11	9	9	10	10	7	11	8	9	2	52	3	1	1	1	1	1	4	6	9.55556
446	1	bevándorló	átvonulás	utazás	idegenek	más kultúra	2	3	4	4	3	3	3	3	3	3	4	2	3	5	2	2	4	4	5	6	6	10	10	5	11	8	10	7	10	7	7	2	27	5	4	3	2	1	1	3.14286	5.25	8.66667
447	1	terrorizmus	erőszak	zaklatások	vallásháború	veszély	4	4	4	4	4	3	4	3	4	4	5	4	5	5	5	5	5	6	5	6	6	11	9	6	11	6	9	6	9	10	7	1	57	5	2	1	2	1	1	4.85714	5.75	8.55556
448	1	nem	félelem	sajnálat	betegség	bűnözés	4	2	4	4	2	4	4	1	1	2	5	5	5	5	5	4	5	6	5	6	6	9	10	5	11	7	8	5	8	7	4	2	39	3	2	1	2	1	1	4.85714	5.75	7.77778
449	1	horda	megszálló	segély lenyúlása	családegyesítés	más kultúra	4	4	4	4	4	4	4	4	4	4	5	3	5	4	4	5	5	5	3	5	6	11	10	5	11	7	11	7	7	9	4	2	58	3	3	2	4	2	1	4.42857	4.75	8.66667
450	1	Menekült	Terrorista	Félelem	Konfliktus	Szegénység	2	3	4	3	4	4	1	4	2	2	3	3	3	5	5	4	4	4	4	4	4	10	11	5	10	8	8	6	7	7	2	2	46	3	1	3	3	3	3	3.85714	4	8
451	1	erőszak	*	*	*	*	3	3	3	3	3	3	3	3	3	3	3	3	3	3	3	3	3	4	4	4	4	8	11	8	10	4	9	3	8	10	4	1	28	5	2	3	3	3	3	3	4	7.88889
452	1	bevándorlás	más életszemlélet	erőszakosság	fenyegetés	nyomulás	3	3	3	3	3	3	3	3	3	3	3	3	4	4	3	5	5	4	4	4	4	11	11	8	11	9	10	10	10	10	9	2	56	3	3	3	3	3	3	3.85714	4	10
453	1	Terror	szegénység	munkanélküliség	idegen	menekült	3	3	4	4	4	4	4	4	4	3	5	4	4	5	5	5	5	6	6	6	6	11	6	6	11	6	11	6	11	10	3	2	44	3	4	1	1	1	1	4.71429	6	8.66667
454	1	?	!	!!	??	!!!	1	1	1	1	1	1	1	1	1	1	3	3	4	3	3	4	4	5	4	4	5	11	11	8	11	9	10	7	11	10	7	1	44	5	1	2	3	3	2	3.42857	4.5	9.77778
455	1	Tömeg	Erőszak	Agresszió	Robbantás	Követelőzés	3	3	2	3	3	3	3	3	3	2	4	3	4	4	4	3	2	4	4	4	5	11	11	11	11	11	11	11	11	11	10	2	51	5	2	3	3	3	2	3.42857	4.25	11
456	1	menekült	terrorizmus	szegénység	áldozatok	átverés	3	4	4	3	1	3	1	3	1	3	4	3	3	4	3	2	3	6	6	6	6	11	10	8	11	9	11	8	11	10	8	2	50	3	2	1	1	1	1	3.14286	6	9.88889
457	1	arab	muszlim	Szíria	polgárháború	afrikai aszály	3	4	3	1	4	3	2	4	1	2	2	1	3	1	1	1	3	4	2	3	2	11	11	11	11	11	11	11	11	11	11	1	28	5	2	3	5	4	5	1.71429	2.75	11
458	1	külföldi	menekült	bevándorló	hontalan	szegény	4	4	3	3	4	4	3	4	3	3	4	1	4	4	2	4	4	4	4	4	4	11	11	1	10	8	11	8	10	9	7	1	42	3	4	3	3	3	3	3.28571	4	8.77778
459	1	menekültek	otthontalanok	megtört emberek	nincstelenek	sajnálatra méltók	4	3	3	3	4	4	4	3	3	3	2	1	1	1	1	1	1	2	2	2	2	11	11	11	11	11	11	11	11	11	11	1	46	5	2	5	5	5	5	1.14286	2	11
460	1	Szíria	Háború	Megélhetés	Németország	Segély	4	4	4	2	4	1	3	4	4	4	3	1	2	1	1	3	3	4	5	4	5	11	11	7	11	8	10	9	10	10	8	1	45	5	1	3	2	3	2	2	4.5	9.66667
461	1	uszító kormány propaganda	értelmetlen népszavazás	segítség nyújtás	nyomor	háború	4	1	3	3	1	4	2	3	3	3	2	1	1	1	1	1	1	2	2	1	2	11	11	11	11	11	9	11	11	9	11	1	53	5	4	5	5	6	5	1.14286	1.75	10.5556
462	1	hontalan	csavargó	szegény	kalandor	üldözött	2	4	2	4	2	2	2	3	4	3	3	2	2	2	2	3	2	4	2	2	2	11	11	11	11	11	11	11	11	11	11	1	47	5	4	3	5	5	5	2.28571	2.5	11
463	1	Határzár	Embercsempészet	Kereszténygyűlölet	Háború	Szemét	4	2	3	3	3	4	3	4	3	3	3	3	4	3	5	5	5	5	5	5	4	10	8	5	9	7	10	7	8	7	3	1	42	1	2	2	2	2	3	4	4.75	7.88889
464	1	tehetetlenség	félelem	felháborodás	károkozás	bántalmazás	4	4	4	4	4	3	4	4	4	3	5	2	5	2	5	5	5	5	6	6	6	11	11	11	11	11	11	11	11	11	11	2	30	5	3	2	1	1	1	4.14286	5.75	11
465	1	bomba	robbantás	erőszak	határ	kerítés	4	3	3	3	4	4	4	4	4	4	5	4	5	5	5	5	5	6	6	6	6	11	11	8	11	8	9	8	9	8	8	2	50	5	3	1	1	1	1	4.85714	6	9.22222
466	1	invázió	halál	vallás	mocsok	könyörtelenség	4	4	3	4	3	4	4	3	4	3	5	4	5	5	5	5	5	6	5	5	3	11	10	10	10	10	10	9	11	10	10	2	59	5	3	1	2	2	4	4.85714	4.75	10.1111
467	1	bevándorlás	iszlám	határzár	újkori népvándorlás	tömeghisztéria	4	4	4	4	4	4	4	4	4	4	3	2	2	3	2	4	4	5	5	5	5	11	11	7	11	7	11	7	11	10	5	1	38	5	4	2	2	2	2	2.85714	5	9.55556
468	1	szenvedés	tömeg	halál	gyermek	tenger	1	3	4	4	3	4	4	2	3	2	2	1	2	1	1	2	2	4	3	3	4	11	11	10	11	10	10	10	10	10	10	2	52	5	3	3	4	4	3	1.57143	3.5	10.3333
469	1	kosz	agresszió	kihasználás	éhezés	halál	3	3	3	3	3	3	3	3	3	3	5	5	5	5	5	5	5	6	6	6	6	11	11	4	11	6	7	2	8	5	4	2	31	5	1	1	1	1	1	5	6	7.22222
470	1	menekült	háború	éhezés	hontalan	kiszolgáltatott	4	4	4	4	4	4	4	4	4	4	4	1	3	2	2	4	4	5	4	5	6	11	11	10	11	11	10	10	10	10	10	1	49	5	4	2	3	2	1	2.85714	5	10.4444
471	1	bevándorló	agresszív	menekült	arab	terrorista	3	3	1	3	3	4	4	2	1	4	4	2	4	3	4	2	3	6	6	5	6	10	9	7	10	8	11	7	11	11	3	2	35	5	1	1	1	2	1	3.14286	5.75	9.33333
472	1	helytelen szóhasználat	életveszély	hazátlanság	egzotikum	közelkelet	1	1	1	3	4	1	4	1	3	4	2	1	1	1	1	1	1	5	5	2	5	11	11	11	11	11	11	11	11	11	11	2	23	5	3	2	2	5	2	1.14286	4.25	11
473	1	idegen	nem tetszetős	ne legyen itt	nem kívánatos	huligánok	4	4	4	4	4	4	4	4	4	4	5	5	5	5	5	5	5	6	6	6	6	8	6	8	7	7	8	7	7	6	7	1	33	5	4	1	1	1	1	5	6	7.11111
474	1	bevándorló	menekült	háború	éhség	elnyomás	3	3	2	2	4	4	4	4	4	3	1	1	1	1	2	2	4	1	1	1	1	11	11	11	11	11	11	11	11	11	11	1	59	5	1	6	6	6	6	1.71429	1	11
475	1	Menekült	Sérült	félelem	szegénység	bizonytalanság	4	4	3	4	4	3	4	3	4	4	1	1	1	1	1	1	1	1	2	1	2	10	9	9	9	9	9	9	9	9	9	1	60	1	3	6	5	6	5	1	1.5	9.11111
476	1	Gyerek	Iszlám	Ember	Veszély	Határ	1	4	4	1	2	4	1	1	2	2	1	1	3	1	2	2	2	3	4	4	4	11	10	4	11	6	3	5	9	9	5	1	28	5	4	4	3	3	3	1.71429	3.75	7.55556
477	1	randalírozás	kerítés	röszke	terrorizmus	napidíj	4	4	4	1	4	4	1	4	1	3	5	5	5	5	5	5	5	4	4	4	4	10	11	4	11	6	7	5	7	6	5	1	35	5	2	3	3	3	3	5	4	7.44444
478	1	Bevándorló	Menekült	Tömeg	Elégedetlen	Invázió	4	4	4	4	4	4	4	4	4	4	4	2	3	3	4	4	4	4	2	2	4	11	11	11	11	11	11	11	11	11	10	1	30	4	2	3	5	5	3	3.42857	3	11
479	1	Agreszió	Más vallás	Tudatlanság	Igénytelenség	Hazudozás	4	4	4	4	4	4	4	4	4	4	4	4	4	4	4	4	4	6	6	6	6	11	11	5	4	4	11	4	11	5	3	1	48	1	2	1	1	1	1	4	6	7.33333
480	1	betolakodók	menekültek	probléámák	tudatlanság	bünözés	2	3	3	3	3	3	3	3	3	3	4	3	4	4	4	4	4	4	4	4	4	9	9	6	9	7	9	8	10	8	6	2	39	3	1	3	3	3	3	3.85714	4	8.33333
481	1	terrorizmus	szemetelés	megszállás	koldulás	sajnálat	4	4	4	4	3	4	1	1	1	4	5	5	5	5	5	5	5	6	6	6	6	11	9	6	11	5	9	5	8	11	3	1	55	5	2	1	1	1	1	5	6	8.33333
482	1	menekült	kivándorló	bevándorló	kiszolgáltatott	embercsempész	3	3	2	4	4	4	2	4	2	4	1	2	1	1	1	1	1	3	3	3	3	6	6	6	6	6	6	6	6	6	6	1	59	3	2	4	4	4	4	1.14286	3	6
483	1	külföldi	probléma	rossz	aA	A	3	3	3	3	3	3	3	3	3	3	4	4	4	4	4	4	4	5	5	5	5	11	9	6	11	7	11	6	9	9	6	1	44	3	4	2	2	2	2	4	5	8.77778
484	1	Borzalmas	Lehangoló	Szánalmas	Felháboritó	Tragikus	3	4	3	4	4	4	4	3	3	3	4	3	5	3	5	5	5	5	5	5	5	11	11	10	10	11	11	10	11	11	10	1	53	1	1	2	2	2	2	4.28571	5	10.6667
485	1	háború	szegénység	félelem	reménytelenség	kétségbeesés	4	4	4	4	3	4	4	4	4	4	2	2	2	2	2	3	2	5	4	3	4	10	10	8	10	8	6	7	9	9	5	2	29	3	1	2	3	4	3	2.14286	4	8.55556
486	1	zavar	idegen	rossz	távolság tartó	erőszakods	3	3	2	3	2	3	2	2	4	2	2	2	3	3	3	4	3	4	4	3	4	11	11	9	11	9	9	8	8	10	7	2	46	1	4	3	3	4	3	2.85714	3.75	9.55556
487	1	tömeges	elvakult hit	ellenszenv	félelem	visszautasítás	4	4	4	4	4	4	4	4	4	4	4	3	2	4	3	3	5	5	5	5	5	10	11	8	10	3	10	9	11	10	7	1	35	1	1	2	2	2	2	3.42857	5	9.11111
488	1	idegen	veszély	kényszer	embercsempészet	iszlám	3	4	4	3	4	4	4	2	2	2	3	1	4	1	5	5	5	3	3	3	6	11	11	11	11	11	11	11	11	11	11	2	36	5	1	4	4	4	1	3.42857	3.75	11
489	1	bevándorló	szegény	sajnálandó	veszélyforrás	idegen	3	4	3	4	3	1	1	1	1	4	4	1	5	3	3	5	3	4	4	4	4	11	11	9	11	11	10	10	11	11	10	2	54	3	3	3	3	3	3	3.42857	4	10.5556
490	1	sajnálat	háború	politika	veszély	vallás	4	1	3	2	4	4	4	3	3	3	2	1	2	2	2	2	3	4	4	4	4	10	11	8	9	9	7	7	9	7	7	2	43	5	1	3	3	3	3	2	4	8.55556
491	1	muszlim vallású	más kultúra	félelemkeltő	követelőző	nagy tömeg	4	1	1	3	4	1	1	4	4	4	4	3	5	5	3	5	5	6	6	6	6	11	11	11	11	11	11	11	11	11	11	2	59	5	2	1	1	1	1	4.28571	6	11
492	1	szegény	rászorult	gyermek	menekülés	félelem	4	3	4	4	4	4	4	4	4	4	2	1	1	1	1	1	1	1	1	1	4	11	11	10	11	9	11	10	11	11	11	1	54	5	1	6	6	6	3	1.14286	1.75	10.5556
493	1	háború	nélkülözés	politika	vallás	fals hírek	4	4	4	3	3	2	3	3	4	3	3	1	2	4	3	3	2	3	3	3	3	10	10	9	9	9	10	9	9	9	9	2	41	1	3	4	4	4	4	2.57143	3	9.33333
494	1	ISIS	iszlám	csónak	gyerek	kilátástalan	3	1	1	1	1	1	1	3	4	4	1	1	1	1	1	3	3	4	4	4	4	11	10	9	11	9	10	8	10	10	8	2	31	5	3	3	3	3	3	1.57143	4	9.77778
495	1	illegális	terrorizmus	patkány	idegen	muslim	4	4	4	4	4	4	4	4	4	4	5	5	5	5	5	5	5	6	6	6	6	11	11	11	11	11	11	11	11	11	11	1	36	5	3	1	1	1	1	5	6	11
496	1	gazdag emberek	menekültek	szomorú	háború	veszély	4	4	4	4	2	4	4	4	4	4	3	3	3	3	3	3	3	6	6	6	6	7	6	4	11	9	1	4	1	1	4	2	33	3	2	1	1	1	1	3	6	4.88889
497	1	zavargások	zaklatás	segély	menekülttábor	beilleszkedés	4	2	3	1	1	3	1	2	3	2	4	2	3	4	3	5	4	4	4	4	6	9	10	9	9	8	10	8	10	10	7	2	47	5	3	3	3	3	1	3.57143	4.5	9.22222
498	1	idegen	beletelepülés	helyfoglalók	menekültek	szegények	4	4	4	4	4	4	4	4	4	4	3	1	3	3	4	3	2	4	4	4	5	11	11	11	11	11	11	11	11	11	11	2	26	5	4	3	3	3	2	2.71429	4.25	11
499	1	kitaszított	elesett	segítségre szoruló	menekülő	áldozat	4	4	4	4	4	4	4	4	4	4	1	1	1	1	1	1	1	3	3	2	5	11	11	11	11	11	11	11	11	11	11	2	29	5	2	4	4	5	2	1	3.25	11
500	1	idegen	más	tudatlanság	félelem	szélsőség	4	2	3	4	2	2	2	3	4	4	4	2	4	3	2	4	5	3	3	5	6	11	11	11	11	11	11	11	11	11	11	2	48	5	3	4	4	2	1	3.42857	4.25	11
501	1	terrorveszély	fenyegetés	tömeg	félelem	más kultúra	3	4	4	2	3	4	2	3	2	2	3	2	4	2	4	4	3	4	4	3	3	11	11	10	11	10	11	10	11	11	10	2	32	5	1	3	3	4	4	3.14286	3.5	10.6667
502	1	menekült	hazugság	politika	félelem	rasszizmus	4	4	2	3	4	4	3	4	4	3	1	1	1	1	1	1	1	1	1	1	2	11	11	11	11	11	11	11	11	11	11	1	44	3	4	6	6	6	5	1	1.25	11
503	1	törvénykerülő	tisztességtelen	illegális	erőszakos	megbízhatatlan	4	4	3	3	4	3	4	3	4	2	4	3	5	4	5	5	4	4	3	3	4	11	11	11	11	11	11	11	11	11	11	1	24	5	2	3	4	4	3	4.28571	3.5	11
504	1	szegény	kiszolgáltatottság	nehézség	remény	segítség	4	4	4	4	4	4	4	4	4	4	1	1	1	1	1	1	1	1	1	1	1	11	11	11	11	11	11	11	11	11	11	2	50	5	3	6	6	6	6	1	1	11
505	1	idegen	háború	szenvedés	üzlet	félelem	4	3	4	4	4	4	4	3	4	3	2	1	2	1	2	1	3	3	3	3	3	11	11	8	6	9	8	7	11	9	9	1	59	5	2	4	4	4	4	1.71429	3	8.88889
